# Supplementary material for: A Web-Based Prediction Model for Cancer-Specific Survival of Elderly Patients Undergoing Surgery With Prostate Cancer: A Population-Based Study
Source: Front Public Health. 2022 Jul 12;10:935521. doi: 10.3389/fpubh.2022.935521 (PMC9314884; doi:10.3389/fpubh.2022.935521)
Supplement: Supplementary file 1 [file Table_1.csv]

group	Patient.ID	Age	Race	Year.of.diagnosis	Marital	Grade	T	N	M	Surgery	Radiation	Chemotherapy	PSA	Gleason	CSS	OS	Survival.months	Status
1	271	66	1	2011	0	3	2	0	0	2	0	0	1	2	1	0	61	0
1	148429	76	1	2010	0	2	1	0	0	1	0	0	1	1	1	0	13	0
1	249554	75	1	2010	1	3	1	0	0	1	1	0	2	2	0	0	88	0
1	342506	79	1	2013	0	1	1	0	0	1	0	0	1	1	1	0	6	0
1	411429	80	1	2011	1	3	3	1	0	2	0	0	1	3	1	1	90	1
1	424754	84	1	2010	1	3	2	0	0	1	1	0	1	3	0	0	69	0
1	473560	65	1	2011	0	3	2	0	0	2	0	0	1	1	1	1	88	1
1	506815	76	1	2010	1	2	1	0	0	1	0	0	1	1	1	1	99	1
1	514076	71	1	2010	1	4	3	0	0	2	1	0	1	3	1	1	105	1
1	546139	67	1	2011	0	3	2	0	0	2	0	0	1	3	1	1	92	1
1	579409	83	1	2012	0	2	1	0	0	1	0	0	1	1	1	0	54	0
1	585151	79	1	2011	1	3	3	0	1	1	1	1	3	3	0	0	25	0
1	586687	73	1	2010	1	3	1	1	0	1	0	0	1	3	1	1	16	0
1	591689	78	1	2012	0	3	1	0	0	1	0	0	2	2	1	1	77	1
1	618560	65	1	2011	1	3	2	0	0	2	0	0	1	3	1	1	85	1
1	630139	66	1	2012	1	3	3	0	0	2	0	0	1	2	1	1	73	1
1	670983	68	1	2013	1	3	3	0	0	2	0	0	1	2	1	1	67	1
1	701248	65	1	2014	1	2	2	0	0	2	0	0	2	2	1	1	52	1
1	712200	83	1	2013	1	3	1	0	0	1	0	0	1	3	1	1	69	1
1	726551	65	1	2012	1	3	2	0	0	2	0	0	1	2	1	1	74	1
1	755465	73	1	2011	0	3	1	0	0	2	1	0	1	3	1	1	92	1
1	788088	71	1	2010	1	3	3	0	0	2	0	0	1	1	1	1	99	1
1	794938	66	1	2012	1	3	4	0	1	1	0	1	2	2	0	0	10	0
1	798550	67	1	2010	1	2	2	0	0	2	0	0	1	1	1	1	105	1
1	799404	68	1	2010	0	3	2	0	0	2	0	0	1	1	1	1	106	1
1	824494	69	1	2010	1	3	2	0	0	2	0	0	1	2	1	1	101	1
1	826134	67	1	2013	1	3	2	0	0	2	0	0	1	2	1	1	61	1
1	827828	78	1	2014	1	3	1	1	1	1	0	0	3	3	0	0	10	0
1	829035	69	1	2010	1	3	2	0	0	1	1	0	1	3	1	1	104	1
1	849344	72	1	2011	0	3	2	0	0	2	0	0	1	2	1	1	95	1
1	851779	69	1	2010	0	2	1	0	0	1	0	0	1	1	1	1	98	1
1	853770	80	1	2010	1	3	1	0	0	1	0	0	1	2	1	1	99	1
1	864367	70	1	2012	0	3	3	0	0	2	0	0	2	2	1	1	82	1
1	866317	75	2	2013	0	3	1	0	0	1	1	0	1	3	1	0	12	0
1	867094	66	1	2010	1	3	2	0	0	2	0	0	1	2	1	1	106	1
1	870748	73	3	2011	0	3	2	0	0	2	0	0	1	2	1	1	85	1
1	884030	90	1	2013	1	3	1	0	0	1	0	0	1	3	0	0	10	0
1	893692	66	1	2013	1	3	3	0	0	2	1	0	1	2	1	1	60	1
1	922141	84	1	2010	0	2	2	0	0	1	0	0	1	1	1	0	27	0
1	927105	65	1	2010	1	3	3	0	0	2	0	0	2	2	0	0	31	0
1	931990	67	1	2014	1	3	2	0	0	2	0	0	1	3	1	1	51	1
1	933059	66	1	2011	1	3	2	0	0	2	0	0	1	1	1	1	93	1
1	933204	74	1	2012	1	3	3	0	0	2	0	0	1	2	1	1	72	1
1	939864	82	1	2014	0	3	1	0	0	1	0	0	3	3	0	0	37	0
1	952182	65	1	2014	1	2	3	0	0	2	0	0	2	2	1	1	51	1
1	969477	77	1	2014	1	1	1	0	0	1	0	0	2	1	1	1	57	1
1	996070	68	1	2012	1	2	2	0	0	2	0	0	1	1	1	1	80	1
1	1024770	66	1	2013	1	3	2	0	0	2	0	0	1	2	1	1	68	1
1	1032856	68	1	2011	1	3	3	0	0	2	0	0	1	2	1	0	75	0
1	1045805	72	1	2012	1	3	2	0	0	2	0	0	1	2	1	1	72	1
1	1049125	81	1	2012	1	2	1	0	0	1	0	0	1	1	1	1	73	1
1	1051776	69	1	2010	1	2	2	0	0	2	0	0	1	2	1	1	97	1
1	1059892	72	1	2010	1	3	2	0	0	2	0	0	1	2	1	1	105	1
1	1060516	80	1	2010	0	3	2	0	0	1	0	0	1	2	1	1	101	1
1	1060797	66	1	2014	0	3	2	1	0	2	0	0	1	3	1	1	53	1
1	1073175	65	2	2014	1	2	2	0	0	2	0	0	2	2	1	1	52	1
1	1073484	67	1	2010	1	3	2	0	0	2	0	0	1	1	1	1	106	1
1	1095338	78	1	2011	1	3	1	0	1	1	0	0	1	3	0	0	79	0
1	1098694	68	3	2012	1	3	2	0	0	2	0	0	1	2	1	1	74	1
1	1101819	71	1	2011	1	2	2	0	0	2	0	0	1	1	1	1	89	1
1	1106583	70	1	2013	1	3	3	0	0	2	1	0	2	2	1	1	58	1
1	1130137	67	1	2011	0	3	2	0	0	2	0	0	1	1	1	1	88	1
1	1134314	70	1	2014	1	1	1	0	0	1	0	0	1	1	1	1	50	1
1	1144778	65	1	2013	0	3	3	0	0	2	0	0	2	2	1	1	70	1
1	1148384	67	1	2011	1	3	2	0	0	2	0	0	1	2	1	1	85	1
1	1153079	70	1	2010	1	3	2	0	0	2	0	0	2	3	1	1	105	1
1	1153356	68	1	2010	1	3	3	0	0	2	0	0	1	3	1	1	107	1
1	1153707	65	1	2010	0	3	3	0	0	2	0	0	1	2	1	0	75	0
1	1154573	68	2	2010	1	3	2	0	0	2	0	0	2	2	1	1	106	1
1	1154822	70	3	2010	0	3	2	0	0	2	0	0	2	2	1	1	102	1
1	1154845	65	1	2010	1	3	2	0	0	2	0	0	1	1	1	1	104	1
1	1154957	71	1	2010	1	3	3	0	0	2	0	0	1	1	1	1	106	1
1	1155011	74	1	2010	1	3	3	0	0	2	1	0	1	2	1	1	101	1
1	1155420	68	1	2010	1	3	2	0	0	2	0	0	1	2	1	1	106	1
1	1155570	75	3	2010	1	3	3	0	0	2	0	0	2	3	0	0	43	0
1	1155634	69	1	2010	1	2	2	0	0	2	0	0	1	1	1	1	105	1
1	1155724	77	2	2010	1	3	2	0	0	2	0	0	2	3	0	0	16	0
1	1155790	65	1	2010	1	3	2	0	0	2	0	0	1	1	1	1	107	1
1	1156096	68	1	2010	1	2	2	0	0	2	0	0	1	1	1	1	105	1
1	1156349	70	1	2010	1	2	2	0	0	2	0	0	1	1	1	1	105	1
1	1156386	67	1	2010	1	3	3	0	0	2	0	0	1	1	1	1	105	1
1	1156463	74	2	2010	1	3	4	1	0	1	0	0	2	3	0	0	6	0
1	1156742	68	3	2010	0	3	2	0	0	2	0	0	1	1	1	1	104	1
1	1157150	67	1	2012	1	3	3	0	0	2	0	0	2	2	1	1	81	1
1	1157240	66	1	2010	0	3	2	0	0	2	0	0	1	1	1	1	106	1
1	1157351	71	3	2010	1	3	2	0	0	2	0	0	2	1	1	1	105	1
1	1157353	67	1	2010	1	3	2	0	0	2	0	0	1	2	1	1	106	1
1	1157361	65	1	2010	1	3	2	0	0	2	0	0	1	2	1	1	107	1
1	1157368	66	1	2010	1	3	3	0	0	2	0	0	1	1	1	1	104	1
1	1157374	70	1	2010	1	3	2	0	0	2	0	0	1	3	1	1	107	1
1	1157401	66	1	2010	0	2	2	0	0	2	0	0	1	1	1	1	107	1
1	1157467	65	3	2010	1	3	2	0	0	2	0	0	1	3	1	1	105	1
1	1157574	73	1	2010	0	2	3	0	0	2	0	0	2	1	1	1	102	1
1	1157762	65	1	2010	1	3	3	0	0	2	1	0	1	2	1	1	102	1
1	1157770	76	1	2010	0	2	2	0	0	2	0	0	1	1	1	1	103	1
1	1157858	67	1	2010	1	2	3	0	0	2	0	0	1	2	1	1	103	1
1	1157866	68	1	2010	0	2	2	0	0	2	0	0	1	2	1	1	103	1
1	1158716	65	1	2010	0	3	3	0	0	2	0	0	2	2	1	0	45	0
1	1158812	69	1	2010	1	2	2	0	0	2	0	0	1	1	1	1	100	1
1	1159188	77	3	2010	1	2	1	0	0	1	0	0	1	1	1	1	106	1
1	1159265	68	1	2010	1	3	3	0	0	2	0	0	1	2	1	1	102	1
1	1159433	68	1	2010	1	3	3	0	0	2	0	0	1	2	1	1	104	1
1	1159459	69	1	2010	0	2	2	0	0	2	0	0	1	1	1	1	103	1
1	1159579	68	1	2010	1	2	2	0	0	2	0	0	3	2	1	1	104	1
1	1159627	72	1	2010	1	3	2	0	0	2	0	0	1	2	1	1	105	1
1	1159694	66	1	2010	0	3	2	0	0	2	0	0	1	1	1	1	102	1
1	1160480	69	1	2010	1	3	2	0	0	2	0	0	1	2	1	1	102	1
1	1160484	65	1	2010	1	3	3	0	0	2	0	0	1	2	0	0	12	0
1	1160684	69	3	2010	1	3	2	0	0	2	0	0	1	1	1	1	105	1
1	1160854	94	1	2010	1	2	1	0	0	1	0	0	3	1	0	0	37	0
1	1160875	83	3	2010	1	3	1	0	1	1	0	0	2	3	1	0	6	0
1	1161134	68	3	2010	1	3	2	0	0	2	0	0	2	1	1	1	101	1
1	1161367	66	1	2010	1	3	2	0	0	2	0	0	1	3	1	1	103	1
1	1161408	65	1	2010	1	2	2	0	0	2	0	0	1	1	1	1	101	1
1	1161581	67	1	2010	1	2	2	0	0	2	0	0	1	1	1	1	102	1
1	1161807	66	1	2010	1	2	2	0	0	2	0	0	1	1	1	1	106	1
1	1161809	75	1	2010	1	2	2	0	0	2	0	0	1	1	1	1	106	1
1	1162091	70	1	2010	1	2	2	0	0	2	0	0	1	2	0	0	44	0
1	1162094	66	1	2010	1	2	2	0	0	2	0	0	1	2	1	1	104	1
1	1162122	66	1	2010	1	2	2	0	0	2	0	0	2	1	1	1	101	1
1	1162124	65	1	2010	1	2	2	0	0	2	0	0	1	2	1	1	101	1
1	1162570	70	1	2010	1	3	2	0	0	2	0	0	1	2	1	0	95	0
1	1162576	79	1	2010	1	3	3	0	0	1	1	0	1	3	1	1	104	1
1	1162656	65	1	2010	1	3	2	0	0	2	0	0	1	2	1	1	106	1
1	1163160	68	1	2010	1	3	3	0	0	2	0	0	1	2	1	1	107	1
1	1163388	72	1	2010	1	3	2	0	0	2	0	0	1	2	1	1	104	1
1	1163653	74	1	2010	1	3	2	0	0	2	0	0	1	2	1	1	102	1
1	1163725	68	1	2010	1	3	3	0	0	2	0	0	2	2	1	1	107	1
1	1163772	65	2	2010	0	3	3	0	0	2	0	0	1	2	1	1	100	1
1	1163861	67	1	2010	1	3	2	0	0	2	0	0	2	1	1	1	106	1
1	1164357	66	2	2010	0	2	1	0	0	1	1	0	1	1	1	1	102	1
1	1164496	73	1	2011	1	3	2	0	0	2	0	0	1	1	1	1	91	1
1	1164719	81	1	2012	1	3	2	0	0	1	0	0	1	2	1	1	75	1
1	1164888	68	1	2010	0	2	2	0	0	2	0	0	2	1	1	1	97	1
1	1165147	68	1	2010	1	3	3	0	0	2	1	0	1	2	1	1	104	1
1	1165457	82	3	2010	1	3	1	0	0	1	0	0	2	3	1	0	78	0
1	1165458	78	3	2010	1	3	1	0	0	1	0	0	1	2	1	1	93	1
1	1165503	66	1	2010	1	3	3	0	0	2	0	0	1	1	1	1	104	1
1	1165538	65	1	2010	1	3	2	0	0	2	0	0	1	2	1	0	98	0
1	1165591	73	3	2010	1	2	2	0	0	2	0	0	2	1	1	1	102	1
1	1165919	65	1	2010	1	3	1	0	0	1	0	0	2	2	1	1	105	1
1	1165974	70	1	2010	1	2	1	0	0	1	1	0	1	1	1	1	103	1
1	1166108	66	1	2012	1	2	2	0	0	2	0	0	1	1	1	1	55	1
1	1166165	67	1	2010	1	2	2	0	0	2	0	0	1	1	1	1	105	1
1	1166435	65	1	2010	0	3	4	1	1	1	0	0	3	3	0	0	5	0
1	1166439	78	2	2010	1	2	1	0	0	1	0	0	1	1	1	0	30	0
1	1166498	69	1	2010	1	3	3	0	0	2	0	0	1	2	1	1	101	1
1	1166763	70	1	2010	1	3	2	0	0	2	0	0	1	2	1	1	99	1
1	1166802	65	1	2010	1	2	2	0	0	2	0	0	1	1	1	1	100	1
1	1167542	65	2	2010	1	2	2	0	0	2	0	0	1	1	1	1	101	1
1	1167592	86	1	2010	0	2	1	0	0	1	0	0	1	1	1	1	100	1
1	1167695	66	1	2010	1	2	2	0	0	2	0	0	2	2	1	1	99	1
1	1167787	72	1	2010	1	3	3	0	0	2	0	0	1	2	1	1	95	1
1	1167944	72	1	2010	1	3	3	0	0	2	0	0	1	3	0	0	41	0
1	1168038	67	1	2010	1	3	2	0	0	2	0	0	1	1	1	1	102	1
1	1168432	67	3	2010	1	3	2	0	0	2	0	0	1	3	1	1	103	1
1	1168825	67	2	2010	1	3	2	0	0	2	0	0	1	2	1	1	103	1
1	1168849	76	1	2010	1	3	1	0	0	1	0	0	1	2	1	1	99	1
1	1169104	65	1	2010	1	3	2	0	0	2	0	0	1	1	1	1	106	1
1	1169231	68	1	2010	0	3	2	0	0	2	0	0	1	2	0	0	87	0
1	1169962	71	1	2010	1	3	2	0	0	2	0	0	1	2	1	1	93	1
1	1170172	67	3	2010	1	3	2	0	0	2	0	0	1	2	1	1	106	1
1	1170268	68	1	2010	1	3	2	0	0	2	0	0	1	2	1	1	102	1
1	1170824	78	1	2010	0	3	2	0	0	2	0	0	1	3	1	1	101	1
1	1171035	67	1	2010	1	2	2	0	0	2	0	0	1	1	1	1	100	1
1	1171408	72	1	2010	1	3	1	0	0	1	0	0	1	2	1	0	43	0
1	1171752	68	1	2010	1	2	2	0	0	2	0	0	1	1	1	1	107	1
1	1172215	67	1	2010	0	3	3	0	0	2	1	0	3	3	1	1	107	1
1	1172258	65	1	2010	1	2	1	0	0	1	0	0	1	1	1	1	106	1
1	1172290	67	2	2010	1	2	2	0	0	2	0	0	1	2	1	1	107	1
1	1172427	78	1	2010	1	2	1	0	0	1	0	0	2	2	0	0	57	0
1	1172462	65	1	2010	1	3	2	0	0	2	0	0	1	2	1	0	21	0
1	1172467	67	1	2010	1	3	3	0	0	2	1	0	1	2	1	1	99	1
1	1172489	69	1	2010	0	2	2	0	0	1	0	1	3	2	1	0	5	0
1	1172854	65	1	2010	1	3	2	0	0	2	0	0	1	3	1	1	101	1
1	1173308	70	1	2010	1	2	1	0	0	1	0	0	1	1	1	1	92	1
1	1173362	66	3	2010	1	3	2	0	0	2	0	0	1	2	1	1	3	1
1	1173365	70	1	2010	1	3	1	0	0	1	0	0	1	2	1	1	105	1
1	1173437	65	1	2010	0	3	3	0	0	2	0	1	2	2	1	1	107	1
1	1173648	65	1	2010	1	2	2	0	0	2	0	0	1	1	1	1	99	1
1	1173745	67	3	2010	1	3	2	0	0	2	0	0	1	2	1	1	99	1
1	1174698	65	1	2010	1	2	2	0	0	2	0	0	2	2	1	1	99	1
1	1174720	67	1	2010	0	3	2	0	0	2	0	0	1	2	1	1	96	1
1	1174741	68	1	2010	1	3	2	0	1	2	0	0	2	2	1	1	97	1
1	1175076	76	2	2010	0	3	1	0	0	1	1	0	3	3	1	1	98	1
1	1175084	69	1	2010	0	3	3	0	0	2	0	0	2	1	1	1	100	1
1	1175232	68	1	2010	1	3	3	0	0	2	0	0	1	2	0	0	81	0
1	1175477	66	1	2010	1	3	3	0	0	2	0	0	1	2	1	1	104	1
1	1175518	73	1	2010	1	3	3	0	0	2	0	0	2	2	1	1	104	1
1	1175669	65	1	2010	1	3	2	0	0	2	0	0	1	1	1	1	99	1
1	1175804	65	3	2010	1	3	2	0	0	2	0	0	1	3	1	1	105	1
1	1176063	69	1	2010	0	3	2	0	0	2	0	0	2	2	1	1	97	1
1	1176420	83	3	2010	0	3	2	0	1	1	0	0	3	3	0	0	48	0
1	1176520	67	2	2010	0	3	2	0	0	2	0	0	1	1	1	1	100	1
1	1176524	72	1	2010	1	2	3	0	0	2	0	0	1	1	1	1	99	1
1	1176910	66	1	2010	1	3	2	0	0	2	0	0	1	2	1	1	97	1
1	1176963	65	1	2010	1	3	2	0	0	2	0	0	1	2	1	1	97	1
1	1177084	65	3	2010	1	3	3	0	0	2	0	0	1	2	1	1	101	1
1	1177317	68	2	2010	0	3	3	1	0	2	0	0	3	2	1	1	97	1
1	1177815	69	1	2010	1	3	4	0	0	2	0	0	1	3	1	1	98	1
1	1177847	65	1	2010	1	3	1	0	0	2	0	0	1	2	1	1	97	1
1	1177906	72	1	2010	1	3	2	1	0	2	0	0	3	2	1	1	105	1
1	1179162	68	1	2010	1	3	2	0	0	2	0	0	1	2	1	1	107	1
1	1179198	76	1	2010	1	2	1	0	0	1	0	0	1	1	1	1	97	1
1	1179330	68	1	2010	0	3	2	0	0	2	0	0	1	1	1	1	96	1
1	1179561	72	1	2010	0	3	2	0	0	2	0	0	1	2	1	1	100	1
1	1179591	66	2	2010	0	2	1	0	0	1	0	0	1	1	1	0	22	0
1	1179703	67	1	2010	0	3	3	1	0	2	1	0	1	3	0	0	50	0
1	1180431	72	1	2010	1	3	2	0	0	2	1	0	2	2	1	1	102	1
1	1180557	67	1	2010	1	3	3	0	0	2	0	0	1	3	1	1	100	1
1	1180650	70	3	2010	1	3	2	0	0	2	0	0	2	1	1	1	99	1
1	1181423	70	1	2010	1	2	2	0	0	2	0	0	1	1	1	1	106	1
1	1181678	72	1	2010	1	2	1	0	0	1	0	0	1	1	1	1	104	1
1	1181696	65	1	2010	1	2	2	0	0	2	0	0	1	1	1	1	98	1
1	1182390	69	1	2010	1	3	3	0	0	2	1	0	1	3	1	1	100	1
1	1182597	67	1	2010	1	3	2	0	0	2	0	0	2	3	1	1	100	1
1	1182871	70	1	2010	1	3	2	0	0	2	0	0	1	1	1	1	102	1
1	1183080	70	1	2010	1	3	3	0	0	2	0	0	1	2	1	1	101	1
1	1183193	67	1	2010	1	3	3	0	0	2	0	0	1	2	1	1	94	1
1	1183195	72	1	2010	1	2	2	0	0	2	0	0	3	1	1	1	100	1
1	1183498	71	1	2010	0	3	2	0	0	2	0	0	1	2	1	1	97	1
1	1183500	65	1	2010	0	3	2	0	0	2	0	0	3	2	1	1	97	1
1	1183530	67	1	2010	1	2	2	0	0	2	0	0	1	1	1	1	97	1
1	1183564	69	1	2010	1	3	2	0	0	2	0	0	1	2	1	1	96	1
1	1183570	66	1	2010	1	3	2	0	0	2	0	0	1	2	1	1	97	1
1	1183739	76	2	2010	1	3	3	0	0	2	0	0	2	3	1	1	92	1
1	1183742	66	1	2010	0	3	3	0	0	2	0	0	1	2	1	1	100	1
1	1184390	66	3	2010	1	3	2	0	0	2	0	0	1	3	1	1	100	1
1	1184453	93	3	2010	1	3	1	0	0	1	0	0	3	3	1	0	28	0
1	1184774	70	1	2010	1	3	2	0	0	2	0	0	1	2	1	1	104	1
1	1184810	76	2	2010	1	2	1	0	0	1	1	0	1	2	1	0	52	0
1	1184904	72	3	2010	1	2	2	0	0	2	0	0	1	2	1	1	96	1
1	1184942	74	3	2010	1	3	1	0	0	1	1	0	2	3	1	0	28	0
1	1184970	68	1	2010	1	3	2	0	0	2	0	0	1	2	1	1	100	1
1	1185146	65	1	2010	1	2	2	0	0	2	0	0	1	1	1	1	100	1
1	1185167	65	1	2010	0	3	3	0	0	2	0	0	1	3	1	1	100	1
1	1185598	73	1	2010	1	2	1	0	0	1	0	0	1	1	1	1	99	1
1	1185678	69	1	2010	1	3	2	0	0	2	0	0	1	1	1	1	94	1
1	1185814	72	1	2010	1	3	2	0	0	2	0	0	2	2	1	1	100	1
1	1185904	65	1	2010	0	3	3	0	0	1	1	0	3	2	1	1	105	1
1	1186172	73	1	2010	0	3	3	0	0	1	1	0	3	3	1	1	101	1
1	1186630	93	1	2010	0	3	2	0	0	1	0	0	1	2	1	0	55	0
1	1186769	71	2	2011	0	3	2	0	0	2	0	0	1	2	1	1	95	1
1	1186816	80	1	2011	1	3	3	1	1	1	1	1	1	3	0	0	13	0
1	1186985	70	3	2011	1	2	2	0	0	2	0	0	1	1	1	1	95	1
1	1186995	73	2	2011	1	3	2	0	0	2	0	0	1	2	1	1	94	1
1	1187045	89	1	2010	0	3	1	0	0	1	0	0	2	3	1	1	96	1
1	1187082	65	1	2010	1	2	2	0	0	2	0	0	1	1	1	1	96	1
1	1187795	65	3	2013	0	3	2	0	0	2	0	0	2	2	1	1	68	1
1	1187822	75	1	2010	1	3	2	0	0	2	0	0	2	3	1	1	92	1
1	1188022	66	1	2010	1	2	2	0	0	2	0	0	1	1	1	1	96	1
1	1188080	73	1	2010	0	3	2	0	0	2	0	0	1	2	1	1	96	1
1	1188405	68	1	2010	1	3	2	0	0	2	0	0	1	1	1	1	101	1
1	1188456	70	1	2010	1	3	3	0	0	2	0	0	1	2	1	1	100	1
1	1188922	73	1	2010	0	3	2	0	0	2	0	0	2	2	1	0	64	0
1	1189178	72	1	2011	1	2	2	0	0	2	0	0	1	2	1	1	95	1
1	1189228	74	1	2010	0	3	2	0	0	1	0	0	3	2	1	1	100	1
1	1189387	65	3	2011	0	3	2	0	0	2	0	0	1	2	1	1	28	0
1	1189848	66	1	2010	1	3	3	0	0	2	1	0	2	1	1	1	100	1
1	1190220	73	1	2010	0	2	3	0	0	2	0	0	1	2	1	1	96	1
1	1190370	71	3	2010	1	3	2	0	0	2	0	0	2	2	1	1	72	1
1	1190546	71	1	2011	1	3	3	0	0	2	0	0	1	1	1	1	83	1
1	1190667	65	3	2011	1	2	2	0	0	2	0	0	1	1	1	1	27	1
1	1190675	65	1	2011	1	3	2	0	0	2	0	0	1	2	1	1	94	1
1	1190920	68	1	2010	1	2	1	0	0	1	0	0	1	1	1	1	107	1
1	1191049	72	3	2010	0	3	2	0	0	2	0	0	1	1	1	1	90	1
1	1191251	67	1	2010	0	3	2	0	0	2	0	0	1	2	1	1	101	1
1	1191254	72	1	2010	0	3	2	0	0	2	0	0	2	3	1	1	96	1
1	1191497	69	1	2010	1	3	3	0	0	2	1	0	1	3	1	1	98	1
1	1191565	70	1	2011	1	2	1	0	0	1	0	0	1	1	1	1	93	1
1	1193231	67	1	2011	1	3	3	0	0	2	0	0	1	2	1	0	87	0
1	1193538	72	1	2010	1	2	1	0	0	1	0	0	1	1	1	1	42	1
1	1193666	68	1	2010	0	3	4	0	0	2	1	0	3	2	1	1	96	1
1	1193900	68	1	2010	1	3	2	1	0	2	0	0	2	2	1	1	94	1
1	1194179	70	3	2010	0	3	2	0	0	2	0	0	1	1	1	1	97	1
1	1194322	74	3	2011	1	3	2	0	0	2	0	0	1	2	1	1	95	1
1	1194558	67	1	2011	1	3	3	0	0	2	0	0	1	2	1	1	95	1
1	1195301	66	1	2011	1	2	3	0	0	2	0	0	1	1	1	1	93	1
1	1195386	66	1	2010	1	2	3	0	0	2	0	0	1	2	1	1	96	1
1	1195561	81	2	2010	0	3	1	0	0	1	0	0	1	2	1	0	64	0
1	1196814	73	1	2010	1	2	2	0	0	2	0	0	1	2	1	1	99	1
1	1196888	89	1	2010	0	2	1	0	0	1	0	0	1	1	1	0	90	0
1	1197110	80	1	2011	1	3	1	0	0	1	0	0	1	3	1	1	14	0
1	1197211	68	2	2011	1	3	3	0	0	2	0	0	2	3	1	1	92	1
1	1197373	69	2	2011	1	3	2	0	0	2	0	0	1	1	1	1	92	1
1	1198178	65	1	2011	1	3	2	0	0	2	0	0	1	2	1	1	95	1
1	1198192	71	1	2010	1	3	3	0	0	2	0	0	1	2	1	1	97	1
1	1198357	73	2	2011	1	3	3	1	0	2	1	0	3	2	1	1	93	1
1	1198469	66	3	2011	1	3	2	0	0	2	0	0	3	3	1	1	94	1
1	1198686	69	1	2011	0	3	3	0	0	2	1	0	1	2	1	1	89	1
1	1198762	68	1	2011	1	3	2	0	0	2	0	0	1	2	1	1	90	1
1	1198935	67	1	2011	0	2	2	0	0	2	0	0	1	1	1	0	42	0
1	1198951	65	1	2011	0	3	2	0	0	2	0	0	2	2	1	1	92	1
1	1199365	67	3	2011	1	3	3	0	0	2	0	0	1	2	1	1	88	1
1	1199597	65	1	2011	0	3	2	0	0	2	0	0	2	1	1	1	92	1
1	1199721	88	2	2011	1	3	1	0	0	1	0	0	3	3	1	0	45	0
1	1199757	68	1	2011	1	3	2	0	0	2	0	0	1	2	1	1	91	1
1	1200468	67	1	2011	1	3	2	0	0	1	0	0	2	2	1	1	94	1
1	1200473	67	2	2011	0	3	3	0	0	2	0	0	2	2	1	1	93	1
1	1200527	69	1	2011	0	3	2	0	0	2	0	0	2	2	1	1	93	1
1	1200662	70	3	2010	1	3	4	0	0	2	0	0	3	2	1	0	81	0
1	1200786	67	1	2011	0	2	2	0	0	2	0	0	1	1	1	1	93	1
1	1200804	71	1	2011	1	2	1	0	0	1	0	0	1	1	1	0	72	0
1	1200944	75	1	2011	0	3	1	0	0	1	0	0	3	2	1	1	90	1
1	1201358	69	1	2011	1	3	3	0	0	2	0	0	2	2	1	1	92	1
1	1201587	66	1	2010	1	3	2	0	0	2	0	0	1	2	1	1	96	1
1	1201634	72	1	2011	1	3	2	1	0	2	1	0	1	2	1	1	90	1
1	1201686	83	1	2011	1	3	3	1	0	1	0	0	1	3	0	0	67	0
1	1202423	78	1	2011	0	3	1	0	0	1	0	0	1	2	0	0	82	0
1	1202425	71	2	2011	0	2	1	0	0	1	1	0	3	2	1	1	86	1
1	1202663	65	1	2011	1	3	2	0	0	2	0	0	1	1	1	1	92	1
1	1202675	65	1	2011	1	3	4	1	0	2	1	0	1	3	1	1	95	1
1	1202680	72	1	2010	1	3	1	0	0	1	1	0	3	2	1	1	90	1
1	1202766	71	1	2011	0	3	3	0	0	2	0	0	1	3	1	1	91	1
1	1202885	66	1	2010	0	3	2	0	0	2	0	0	1	2	1	1	96	1
1	1203818	67	1	2011	1	2	1	0	0	1	1	0	1	1	1	1	90	1
1	1203846	69	1	2011	0	3	3	0	0	2	0	0	1	2	1	1	92	1
1	1203857	69	1	2011	1	2	2	0	0	2	0	0	1	3	1	1	90	1
1	1203870	75	1	2011	1	3	2	0	0	2	0	0	1	2	1	1	83	1
1	1204579	70	1	2011	0	3	3	0	0	2	0	0	1	2	1	1	75	1
1	1204582	66	1	2011	0	3	2	0	0	2	0	0	1	1	1	1	95	1
1	1204599	67	1	2011	0	3	2	0	0	2	0	0	1	2	1	1	90	1
1	1204625	69	3	2011	0	3	2	0	0	2	0	0	1	2	1	1	90	1
1	1204633	71	3	2011	0	3	2	0	0	2	0	0	1	2	1	1	94	1
1	1204999	65	1	2010	1	3	3	0	0	2	0	0	1	1	1	1	95	1
1	1205418	69	1	2011	1	3	2	0	0	2	0	0	1	1	1	1	92	1
1	1205774	65	3	2011	1	3	3	0	0	2	0	0	1	3	1	1	91	1
1	1205964	69	1	2011	1	3	3	0	0	2	0	0	1	2	1	1	91	1
1	1206003	73	1	2011	1	2	2	0	0	2	0	0	2	1	1	1	89	1
1	1206091	71	1	2010	0	2	2	0	0	2	0	0	1	1	1	1	103	1
1	1206508	67	3	2011	1	3	2	0	0	2	0	0	1	2	1	1	92	1
1	1206542	65	3	2011	0	3	2	0	0	2	0	0	3	2	1	1	95	1
1	1206546	67	1	2011	1	3	2	0	0	2	0	0	2	2	1	1	93	1
1	1206801	65	1	2011	1	3	3	0	0	2	1	0	1	3	0	0	88	0
1	1207033	72	1	2012	1	3	3	1	0	2	0	0	1	2	1	1	44	1
1	1207452	73	1	2011	0	3	3	0	0	2	1	0	2	2	1	1	92	1
1	1207473	78	3	2011	1	3	2	1	0	2	0	0	2	3	1	1	94	1
1	1208328	68	3	2011	1	3	2	0	0	2	0	0	1	2	1	1	94	1
1	1208378	66	2	2011	0	3	3	0	0	2	0	0	3	3	1	1	84	1
1	1208442	65	2	2011	0	3	2	0	0	2	0	0	2	3	1	1	94	1
1	1208487	66	2	2011	0	3	2	0	0	2	0	0	1	2	1	0	64	0
1	1208666	65	1	2011	1	2	2	0	0	2	0	0	1	1	1	1	93	1
1	1209067	67	2	2011	1	3	3	0	0	2	0	0	1	3	1	1	91	1
1	1209219	75	3	2011	1	3	2	0	0	2	0	0	1	2	1	1	86	1
1	1209412	69	1	2011	1	3	2	0	0	2	0	0	1	2	1	1	90	1
1	1209620	76	3	2011	1	3	3	0	0	2	0	0	1	3	1	1	93	1
1	1209844	69	1	2011	1	3	2	0	0	2	1	0	1	2	1	1	91	1
1	1209876	66	1	2011	0	3	2	0	0	2	0	0	1	2	1	1	90	1
1	1210161	74	1	2011	1	3	3	0	0	2	0	0	1	2	1	1	87	1
1	1210409	67	1	2011	0	3	2	0	0	2	0	0	1	2	1	1	92	1
1	1210575	75	1	2011	1	1	1	0	0	1	0	0	1	1	1	1	95	1
1	1211036	65	2	2011	0	3	2	0	0	2	0	0	1	2	1	1	63	1
1	1211047	70	3	2011	1	3	2	0	0	2	0	0	1	1	1	1	89	1
1	1211116	73	1	2011	0	3	2	0	0	2	0	0	1	2	1	1	88	1
1	1211152	66	1	2011	1	2	2	0	0	2	0	0	1	1	1	1	93	1
1	1211283	72	1	2011	1	3	3	1	0	2	1	0	2	3	1	1	84	1
1	1211362	66	1	2010	1	3	2	0	0	2	0	0	1	2	1	1	99	1
1	1211762	76	1	2010	1	3	2	0	0	2	0	0	1	1	1	1	78	1
1	1211855	71	2	2010	1	2	2	0	0	2	0	0	1	1	1	1	106	1
1	1212187	69	1	2011	1	3	3	0	0	2	0	0	1	1	1	1	90	1
1	1212567	72	1	2011	1	2	2	0	0	2	0	0	2	1	1	1	88	1
1	1212598	67	1	2011	0	3	2	0	0	2	0	0	1	1	1	1	90	1
1	1212914	70	3	2011	1	3	2	0	0	2	0	0	1	3	1	1	89	1
1	1212939	68	3	2011	1	3	2	0	0	2	0	0	2	1	1	1	90	1
1	1213115	71	1	2011	1	3	3	0	0	2	0	0	1	3	1	1	91	1
1	1213533	72	2	2011	1	3	1	0	0	1	1	0	1	2	1	1	89	1
1	1214813	68	1	2010	1	2	2	0	0	2	0	0	1	1	1	1	96	1
1	1214815	72	1	2011	1	3	2	0	0	2	1	0	1	1	1	1	95	1
1	1215246	68	1	2011	1	3	2	0	0	2	0	0	1	2	1	1	93	1
1	1215381	66	3	2011	1	3	2	0	0	2	0	0	1	1	1	1	88	1
1	1215655	67	2	2010	1	3	2	0	0	1	0	0	2	3	0	0	78	0
1	1215795	75	1	2011	1	3	2	0	1	1	1	0	2	3	0	0	71	0
1	1216349	69	1	2011	1	2	2	0	0	2	0	0	1	2	1	1	87	1
1	1216365	68	1	2011	1	2	2	0	0	2	0	0	1	1	1	1	91	1
1	1216377	67	3	2011	1	3	2	0	0	2	0	0	1	3	1	1	91	1
1	1216447	72	1	2011	1	3	3	0	0	2	0	0	2	3	0	0	84	0
1	1216548	71	3	2011	0	3	3	0	0	2	0	0	1	2	1	1	49	1
1	1216690	72	1	2011	1	3	2	0	0	2	0	0	1	2	1	1	86	1
1	1217564	70	1	2013	0	3	2	0	0	2	0	0	3	3	1	1	60	1
1	1217767	69	1	2011	1	3	2	0	0	2	0	0	1	1	1	1	89	1
1	1217795	67	1	2011	1	2	2	0	0	2	0	0	3	1	1	0	69	0
1	1217879	67	1	2011	1	3	3	0	0	2	1	0	3	3	1	1	82	1
1	1218226	71	3	2011	1	3	2	0	0	2	0	0	1	2	1	1	86	1
1	1218340	69	1	2014	1	2	2	0	0	2	0	0	1	2	1	1	54	1
1	1219171	71	1	2010	0	3	2	0	0	2	0	0	1	3	1	1	88	1
1	1219309	65	1	2011	1	3	2	0	0	2	0	0	1	2	1	1	77	1
1	1219322	68	1	2011	1	3	2	0	0	2	0	0	1	1	1	1	87	1
1	1219482	66	1	2011	1	3	2	0	0	2	0	0	1	2	1	1	88	1
1	1220120	66	1	2011	1	2	2	0	0	2	0	0	1	1	1	1	85	1
1	1221064	66	3	2011	1	3	2	0	0	2	0	0	1	1	1	1	84	1
1	1221066	65	3	2011	1	2	2	0	0	2	0	0	1	1	1	1	84	1
1	1221285	66	1	2011	1	3	3	0	0	2	0	0	1	2	1	1	91	1
1	1221363	91	1	2011	1	2	1	0	0	1	0	0	1	1	1	0	33	0
1	1221390	81	1	2011	1	3	4	0	1	1	0	0	3	3	0	0	3	0
1	1221392	73	1	2011	1	3	2	0	0	2	1	0	1	2	1	1	86	1
1	1221393	68	1	2011	1	3	2	0	0	2	0	0	1	1	1	1	86	1
1	1221543	67	1	2011	1	2	2	0	0	2	0	0	1	1	1	1	91	1
1	1221554	67	1	2011	1	3	2	0	0	2	0	0	1	2	1	1	89	1
1	1221590	71	1	2011	1	3	3	0	0	2	0	0	1	3	1	1	86	1
1	1221731	66	1	2011	1	2	1	0	0	1	0	0	1	1	1	1	86	1
1	1222445	67	1	2011	0	3	1	0	0	1	0	0	1	2	1	1	86	1
1	1222644	70	1	2011	1	3	2	0	0	2	0	0	1	1	1	1	88	1
1	1222647	65	1	2011	1	3	2	0	0	2	0	0	1	1	1	1	87	1
1	1222677	67	1	2011	1	2	2	0	0	2	0	0	1	1	1	1	89	1
1	1222865	68	3	2011	1	3	2	0	0	2	0	0	1	2	1	1	85	1
1	1222875	68	1	2011	1	3	2	0	0	2	0	0	1	2	1	1	86	1
1	1223082	74	2	2011	1	3	1	0	0	1	1	0	1	3	1	1	86	1
1	1223085	67	1	2011	0	3	2	0	0	2	0	0	1	3	1	1	86	1
1	1224022	69	1	2011	1	3	3	0	0	2	0	0	1	3	1	1	87	1
1	1224129	76	1	2011	1	3	1	0	0	1	1	0	2	2	1	1	85	1
1	1224184	70	3	2011	1	3	2	0	0	2	0	0	1	2	1	0	27	0
1	1224545	73	1	2010	1	3	2	0	0	2	0	0	1	2	1	0	64	0
1	1225389	66	3	2011	1	3	2	0	0	2	0	0	1	2	1	1	91	1
1	1225499	86	1	2011	1	3	1	0	0	1	0	0	3	2	1	0	8	0
1	1225736	70	3	2011	0	3	1	0	0	1	1	0	1	2	1	1	85	1
1	1225770	68	1	2011	1	3	2	0	0	2	0	0	1	1	1	1	85	1
1	1226195	76	1	2011	0	3	1	0	0	1	0	0	1	2	0	0	43	0
1	1226511	72	1	2011	1	3	4	0	0	2	1	0	2	3	1	1	86	1
1	1226752	71	1	2011	0	3	2	0	0	2	0	0	1	1	1	1	87	1
1	1227045	65	1	2011	0	3	3	0	0	2	0	0	1	2	1	1	77	1
1	1227051	70	1	2013	1	3	3	0	0	2	1	0	2	1	1	1	70	1
1	1227586	65	1	2011	0	3	2	0	0	2	0	0	2	3	1	1	85	1
1	1227655	67	1	2011	1	3	2	0	0	2	0	0	1	2	1	1	87	1
1	1227687	74	1	2011	1	2	1	0	0	1	0	0	1	1	1	1	86	1
1	1227941	82	1	2011	0	3	1	0	0	1	1	0	1	2	1	1	84	1
1	1228010	75	3	2011	0	3	3	1	0	2	0	0	2	3	1	1	93	1
1	1228030	70	1	2011	1	3	2	0	0	2	0	0	1	2	1	0	89	0
1	1228037	66	2	2011	0	3	2	0	0	2	0	0	1	1	1	1	83	1
1	1228087	72	3	2011	0	3	2	0	0	2	0	0	1	2	1	1	88	1
1	1228294	74	1	2011	1	3	2	0	0	2	0	0	1	3	1	1	93	1
1	1228472	69	1	2011	1	3	2	0	0	2	0	0	1	1	1	1	87	1
1	1228792	65	1	2011	1	2	2	0	0	2	0	0	1	1	1	1	85	1
1	1228896	77	1	2011	0	3	3	0	0	2	1	0	2	2	1	1	84	1
1	1229111	70	1	2011	1	3	2	0	0	2	0	0	1	2	1	1	85	1
1	1229633	69	1	2012	1	3	2	0	0	2	0	0	1	2	1	1	83	1
1	1230371	82	2	2011	0	3	1	0	0	1	0	0	3	2	1	0	8	0
1	1231029	69	3	2010	1	3	2	0	0	2	0	0	1	1	1	1	96	1
1	1231317	81	1	2011	1	2	1	0	0	1	0	0	1	1	1	1	87	1
1	1231403	71	3	2011	0	3	2	0	0	2	0	0	1	2	1	1	91	1
1	1231736	65	3	2012	1	3	2	0	0	2	0	0	1	1	1	1	83	1
1	1231738	65	1	2011	1	3	2	0	0	2	0	0	1	2	1	1	85	1
1	1231838	73	1	2011	0	3	3	0	0	2	0	0	1	2	1	0	50	0
1	1231841	67	2	2011	1	3	2	0	0	2	0	0	1	3	1	0	4	0
1	1232628	84	3	2012	1	3	2	0	0	1	0	0	3	3	0	0	12	0
1	1233262	72	1	2012	1	2	1	0	0	1	0	0	1	1	1	0	57	0
1	1233264	69	1	2011	0	3	2	0	0	2	0	0	2	2	1	1	82	1
1	1234363	68	1	2011	1	3	2	0	0	2	0	0	1	3	1	1	85	1
1	1234819	72	1	2010	1	3	3	0	0	2	0	0	1	2	1	1	101	1
1	1235014	66	2	2012	0	3	2	0	0	2	0	0	1	2	1	1	82	1
1	1235068	68	3	2011	1	2	2	0	0	2	0	0	2	1	1	1	88	1
1	1235874	72	2	2012	1	2	1	0	0	1	0	0	1	1	1	1	81	1
1	1236750	72	2	2010	1	3	4	0	0	2	0	0	2	2	0	0	23	0
1	1236788	72	1	2011	1	3	3	0	0	2	0	0	2	2	1	1	86	1
1	1236794	65	1	2011	1	3	2	0	0	2	0	0	1	2	1	1	85	1
1	1236932	65	1	2012	0	3	2	0	0	2	0	0	1	3	1	1	83	1
1	1236935	71	1	2012	1	2	2	0	0	2	0	0	2	1	1	1	82	1
1	1237379	66	1	2012	1	2	2	0	0	2	0	0	1	1	1	1	82	1
1	1237413	65	3	2012	1	3	3	0	0	2	0	0	1	3	1	1	83	1
1	1238007	85	2	2012	0	2	1	0	0	1	0	0	1	1	1	0	70	0
1	1238084	65	1	2011	1	3	2	0	0	2	0	0	1	1	1	1	90	1
1	1238182	71	1	2014	1	2	2	0	0	2	0	0	1	1	1	1	57	1
1	1238340	68	1	2012	1	3	2	0	0	2	0	0	1	1	1	1	80	1
1	1238490	70	1	2012	1	3	2	0	0	2	0	0	1	2	1	1	83	1
1	1238679	69	1	2012	1	3	2	0	0	2	0	0	1	3	1	1	80	1
1	1238682	72	3	2012	1	3	2	0	0	2	0	0	1	2	1	1	80	1
1	1239137	65	2	2012	1	3	3	0	0	2	0	0	1	2	1	1	76	1
1	1239222	69	3	2012	1	3	2	0	0	2	0	0	1	1	1	1	82	1
1	1239241	67	1	2012	1	3	2	0	0	2	0	0	1	2	1	1	82	1
1	1239249	69	1	2012	1	3	2	0	0	2	0	0	1	2	1	1	83	1
1	1239838	78	3	2012	1	2	1	0	0	1	0	0	2	1	1	1	1	1
1	1239926	65	3	2012	1	3	2	0	0	2	0	0	1	1	1	1	81	1
1	1240322	67	1	2011	1	3	3	1	0	2	0	0	3	3	1	1	84	1
1	1240456	66	2	2012	0	3	2	0	0	2	0	0	1	2	1	1	78	1
1	1240636	85	3	2011	1	3	1	0	0	1	1	0	3	3	0	0	5	0
1	1241416	86	1	2012	0	3	1	0	0	1	1	0	1	3	0	0	52	0
1	1241515	71	3	2012	0	2	1	0	0	1	0	0	1	1	1	1	80	1
1	1241827	74	3	2012	0	3	2	0	0	2	0	0	2	2	1	0	27	0
1	1242141	67	3	2012	1	3	2	0	0	2	0	0	1	2	1	1	83	1
1	1242163	72	1	2012	0	3	3	0	0	2	0	0	1	1	1	0	43	0
1	1242331	69	1	2012	1	3	2	0	0	2	0	0	1	2	1	1	81	1
1	1242467	67	1	2012	1	3	2	0	0	2	0	0	1	2	1	1	81	1
1	1242684	66	1	2011	1	3	2	0	0	2	0	0	1	2	1	1	85	1
1	1242694	70	1	2011	1	3	2	0	0	2	0	0	1	3	1	1	84	1
1	1243142	66	1	2012	0	3	2	0	0	2	0	0	1	2	1	1	78	1
1	1243230	74	3	2012	1	3	2	0	0	2	0	0	3	3	1	1	34	1
1	1243265	72	3	2012	1	2	2	0	0	2	0	0	1	1	1	1	80	1
1	1243271	82	3	2012	1	3	4	0	0	1	1	0	1	3	1	1	78	1
1	1243861	66	1	2012	1	2	3	0	0	2	0	0	1	1	1	1	81	1
1	1243899	68	1	2012	0	3	2	0	0	2	0	0	1	1	1	1	78	1
1	1243945	86	1	2012	0	3	1	1	0	1	0	0	2	3	1	1	43	0
1	1244043	66	1	2011	1	3	2	0	0	2	0	0	1	2	1	1	84	1
1	1244372	87	1	2012	1	3	1	0	0	1	0	0	1	2	1	1	70	1
1	1244535	73	1	2012	1	3	3	0	0	2	0	0	1	2	1	1	76	1
1	1244657	67	3	2012	1	3	2	0	0	2	0	0	2	2	1	0	6	0
1	1244817	70	3	2012	1	3	3	1	0	2	0	0	2	2	1	1	79	1
1	1244829	66	1	2012	1	3	3	0	0	2	0	0	1	1	1	1	79	1
1	1245040	66	1	2012	0	3	4	1	0	1	1	1	2	3	0	0	36	0
1	1245112	65	1	2012	1	3	3	0	0	2	0	0	1	2	1	1	80	1
1	1245257	69	1	2012	1	3	2	0	0	2	0	0	1	2	1	1	82	1
1	1245397	67	1	2012	1	3	2	0	0	2	0	0	1	2	1	1	79	1
1	1245883	67	1	2012	1	3	2	0	0	2	0	0	1	2	1	1	81	1
1	1246015	69	2	2012	0	3	3	0	0	2	0	0	2	2	1	1	79	1
1	1246480	73	2	2012	0	3	2	0	0	2	0	0	1	2	1	1	79	1
1	1246741	77	2	2012	1	3	1	0	0	1	0	0	1	2	1	1	42	1
1	1247334	65	1	2011	1	2	2	0	0	2	0	0	1	1	1	1	84	1
1	1247534	66	1	2012	1	2	1	0	0	1	0	0	1	1	1	1	80	1
1	1248367	68	1	2012	1	3	3	0	0	2	0	0	1	2	1	1	78	1
1	1248720	71	1	2012	0	3	2	0	0	2	0	0	1	1	1	1	78	1
1	1248947	66	3	2012	1	2	2	0	0	2	0	0	1	1	1	1	80	1
1	1248951	65	1	2012	1	3	2	0	0	2	0	0	1	2	1	1	54	1
1	1249611	69	3	2012	1	3	3	0	0	2	0	0	2	2	1	1	78	1
1	1249797	68	1	2012	1	3	2	0	0	2	0	0	2	2	1	1	78	1
1	1249801	65	1	2012	1	3	2	0	0	2	0	0	1	1	1	1	78	0
1	1250111	72	3	2012	1	2	2	0	0	2	0	0	1	1	1	1	79	1
1	1250406	72	1	2012	1	3	3	0	0	2	0	0	1	2	1	1	75	1
1	1250920	68	1	2012	1	3	2	0	0	2	0	0	1	2	1	1	81	1
1	1251204	65	1	2012	1	3	2	0	0	2	0	0	1	2	1	1	81	1
1	1251210	68	1	2012	1	3	3	0	0	2	0	0	1	3	1	1	70	1
1	1251212	74	1	2012	1	3	1	0	0	1	0	0	1	2	1	1	78	1
1	1251239	67	2	2012	1	2	2	0	0	2	0	0	1	1	1	1	80	1
1	1251302	65	1	2012	1	3	2	0	0	2	0	0	1	2	1	0	50	0
1	1251602	67	1	2012	0	3	2	0	0	2	0	0	1	1	1	1	77	1
1	1252052	69	1	2012	1	3	4	0	0	2	0	0	2	3	1	1	80	1
1	1252350	68	2	2012	0	3	4	0	0	2	0	0	2	3	1	0	63	0
1	1252524	69	1	2010	1	3	2	0	0	2	0	0	1	2	1	1	98	1
1	1252740	66	1	2012	0	3	2	0	0	2	0	0	1	2	1	1	80	1
1	1252848	65	3	2012	1	2	1	0	0	1	0	0	2	1	1	1	81	1
1	1252863	67	1	2012	1	3	2	0	0	2	0	0	1	1	1	1	77	1
1	1252877	67	1	2012	1	2	2	0	0	2	0	0	1	1	1	1	76	1
1	1253156	84	1	2012	0	2	1	0	0	1	0	0	1	1	1	1	76	1
1	1253303	68	1	2012	0	3	3	0	0	2	0	0	1	3	1	1	78	1
1	1253372	73	3	2011	1	3	1	0	0	1	0	0	1	3	1	1	18	1
1	1253410	75	1	2012	1	3	3	0	0	2	0	0	1	2	1	1	79	1
1	1253411	66	1	2012	1	3	2	0	0	2	0	0	1	2	1	1	80	1
1	1253972	65	1	2010	0	3	2	0	0	2	0	0	1	1	1	1	97	1
1	1254212	65	1	2012	1	3	4	0	0	2	1	0	1	2	1	1	75	1
1	1254348	65	1	2012	0	2	2	0	0	2	0	0	1	1	1	1	75	1
1	1254505	73	3	2012	1	3	2	0	0	2	0	0	1	2	1	1	73	1
1	1254543	72	1	2012	1	3	1	0	1	1	0	0	3	3	0	0	13	0
1	1254797	71	1	2012	0	3	3	0	0	2	0	0	1	3	1	1	74	1
1	1254821	71	1	2012	0	3	3	0	0	2	0	0	1	3	1	1	77	1
1	1255165	68	1	2012	1	3	2	0	0	2	0	0	1	2	1	1	78	1
1	1255173	70	1	2012	1	3	2	0	0	2	0	0	2	2	1	1	80	1
1	1255264	72	1	2012	1	3	3	0	0	2	0	0	1	2	1	0	1	0
1	1255782	80	2	2011	0	3	1	0	0	1	0	0	2	3	1	0	44	0
1	1255831	68	2	2011	0	3	1	0	0	1	0	0	3	3	1	1	52	1
1	1256285	67	1	2012	1	3	4	0	0	2	1	0	2	2	0	0	30	0
1	1256339	69	1	2011	1	3	2	0	0	2	0	0	1	1	1	1	93	1
1	1256498	67	1	2012	0	3	2	0	0	2	0	0	2	2	1	1	81	1
1	1256560	66	1	2011	0	2	2	0	0	2	0	0	1	2	1	1	89	1
1	1256989	65	1	2011	1	1	1	0	0	1	0	0	1	1	1	1	91	1
1	1257141	65	1	2011	0	2	1	0	0	1	0	0	1	1	1	1	85	1
1	1257147	70	1	2013	1	3	3	0	0	2	1	0	2	2	1	1	66	1
1	1257177	67	1	2012	0	3	3	1	0	2	0	0	1	3	1	1	76	1
1	1257721	72	1	2012	1	3	2	0	0	2	0	0	2	2	1	1	76	1
1	1257763	65	3	2012	1	3	2	0	0	2	0	0	2	3	1	1	76	1
1	1257864	69	1	2012	0	3	3	0	0	2	1	0	2	3	0	0	76	0
1	1258063	74	1	2012	1	3	2	0	0	2	0	0	2	1	1	1	79	1
1	1258107	65	1	2012	1	3	2	0	0	2	0	0	1	1	1	1	76	1
1	1258119	74	2	2012	1	3	2	0	0	2	0	0	1	2	1	1	76	1
1	1258175	69	1	2012	1	2	2	0	0	2	0	0	1	1	1	1	74	1
1	1258313	66	1	2012	0	3	2	0	0	2	0	0	1	2	1	1	75	1
1	1258332	68	1	2012	0	3	3	0	0	2	0	0	1	3	1	0	27	0
1	1258397	65	1	2012	1	3	2	0	0	2	0	0	2	2	1	1	76	1
1	1258420	70	1	2012	1	3	2	0	0	2	0	0	1	1	1	1	71	1
1	1258558	71	1	2012	0	3	2	0	0	2	0	0	1	3	1	1	71	1
1	1258664	67	1	2012	1	3	3	1	0	2	1	0	3	3	1	1	77	1
1	1259129	68	1	2012	0	3	2	0	0	2	0	0	1	1	1	1	73	1
1	1259330	68	1	2012	0	2	1	0	0	1	0	0	1	1	1	1	81	1
1	1259427	67	1	2012	0	3	2	0	0	2	0	0	3	2	1	1	64	1
1	1259432	65	1	2012	0	3	2	0	0	2	0	0	1	1	1	1	75	1
1	1259506	68	1	2012	1	3	2	0	0	2	0	0	1	3	1	1	79	1
1	1259545	78	1	2012	0	2	1	0	0	1	0	0	1	1	1	1	75	1
1	1259706	69	1	2012	0	3	2	0	0	2	0	0	2	2	1	1	76	1
1	1259947	67	3	2012	1	3	2	0	0	2	0	0	1	3	1	0	5	0
1	1260043	66	1	2012	1	3	2	0	0	2	0	0	1	2	1	1	74	1
1	1260102	71	3	2012	1	3	2	0	0	2	0	0	1	1	1	1	51	1
1	1260242	73	1	2012	1	2	1	0	0	1	0	0	1	1	1	1	74	1
1	1260273	67	1	2012	1	2	2	0	0	2	0	0	1	1	1	1	76	1
1	1260826	81	1	2012	1	3	1	0	0	1	0	0	1	2	1	1	77	1
1	1260829	86	1	2012	1	2	1	0	0	1	0	0	1	1	1	1	77	1
1	1261169	72	1	2012	0	3	2	0	0	2	0	0	1	2	1	1	81	1
1	1261200	66	1	2012	0	3	3	0	0	2	1	0	1	3	1	1	76	1
1	1261267	69	1	2012	1	3	2	0	0	2	0	0	1	1	1	1	76	1
1	1261273	70	1	2012	1	3	3	0	0	2	0	0	1	2	1	1	79	1
1	1261761	66	1	2012	1	3	3	0	0	2	0	0	2	2	1	1	76	1
1	1262120	67	1	2012	1	2	1	0	0	1	0	0	1	1	1	0	72	0
1	1262233	70	1	2012	1	3	2	0	0	2	0	0	1	3	1	1	77	1
1	1262304	74	1	2013	1	2	1	0	0	1	0	0	1	1	1	1	63	1
1	1262600	70	1	2012	1	3	3	0	0	2	0	0	1	2	1	1	75	1
1	1263017	71	1	2012	0	2	1	0	0	1	0	0	1	1	1	0	63	0
1	1263213	70	3	2012	1	3	2	0	0	2	0	0	1	3	1	1	73	1
1	1263708	68	1	2012	0	3	3	1	0	2	0	0	2	3	1	1	69	1
1	1263839	67	2	2012	1	2	2	0	0	2	0	0	2	1	1	1	74	1
1	1263912	70	3	2012	0	2	3	0	0	2	0	0	1	1	1	1	74	1
1	1264144	68	1	2012	1	3	1	0	0	1	0	0	1	2	1	1	74	1
1	1264196	83	1	2012	1	3	1	0	0	1	0	0	1	2	1	0	54	0
1	1264325	80	1	2012	0	2	1	0	0	1	0	0	1	1	1	0	51	0
1	1264349	65	1	2012	0	3	2	0	0	2	0	0	1	2	1	1	77	1
1	1264545	67	3	2012	1	3	2	0	0	2	0	0	1	2	1	1	74	1
1	1265248	69	3	2012	1	3	3	0	0	2	0	0	1	3	1	1	73	1
1	1265598	71	1	2012	1	3	2	0	0	2	0	0	1	2	1	1	74	1
1	1266517	74	3	2012	1	3	2	0	0	2	0	0	2	1	1	1	67	1
1	1266848	78	1	2012	1	3	2	0	0	2	0	0	1	1	1	1	83	1
1	1266916	68	1	2012	1	3	3	0	0	2	0	0	1	2	1	1	74	1
1	1266918	70	1	2012	1	3	2	0	0	2	0	0	1	2	1	1	66	1
1	1266958	69	1	2012	1	3	2	0	0	2	0	0	1	2	1	1	75	1
1	1266966	65	1	2012	0	3	2	0	0	2	0	0	1	2	1	1	68	1
1	1267157	72	1	2012	1	3	3	0	0	2	0	0	1	2	1	1	68	1
1	1267209	74	3	2012	1	3	3	0	0	2	0	0	1	2	1	1	73	1
1	1267253	73	3	2012	1	3	2	0	0	2	0	0	1	3	1	1	78	1
1	1267335	73	1	2012	0	2	1	0	0	1	0	0	1	1	1	1	73	1
1	1267351	68	1	2011	0	1	2	0	0	1	0	0	1	1	1	1	95	1
1	1267413	66	1	2012	1	2	2	0	0	2	0	0	1	1	1	1	72	1
1	1267585	75	1	2012	1	3	3	0	0	2	0	0	1	2	1	1	76	1
1	1267634	65	3	2012	0	2	2	0	0	2	0	0	1	1	1	1	73	1
1	1268025	68	3	2012	0	3	2	0	0	2	0	0	2	2	1	1	72	1
1	1268392	67	2	2012	0	3	3	0	0	2	0	0	1	2	1	1	74	1
1	1268452	70	1	2012	1	2	3	0	0	2	0	0	1	1	1	1	74	1
1	1268889	68	1	2012	1	3	3	0	0	2	0	0	1	2	1	1	69	1
1	1269085	66	1	2012	1	3	3	0	0	2	0	0	1	2	1	1	65	1
1	1269215	66	1	2012	0	3	2	0	0	2	0	0	1	2	1	1	72	1
1	1269984	66	1	2012	0	3	3	0	0	2	0	0	1	3	1	1	74	1
1	1270013	70	1	2012	0	3	2	0	0	2	0	0	2	2	1	1	73	1
1	1270204	70	2	2012	0	3	1	0	0	1	0	0	3	3	1	1	81	1
1	1270352	67	1	2012	1	3	3	0	0	2	0	0	3	3	1	1	73	1
1	1270432	82	3	2010	0	3	2	0	0	1	1	0	3	3	0	0	58	0
1	1270569	67	1	2012	1	3	3	0	0	2	0	0	2	2	1	1	72	1
1	1271003	66	3	2012	1	3	2	0	0	2	0	0	2	2	1	1	65	1
1	1272673	65	1	2012	0	3	2	0	0	2	0	0	1	2	1	1	73	1
1	1272779	71	1	2013	1	3	3	0	0	2	0	0	1	3	1	1	71	1
1	1272993	68	1	2013	0	2	2	0	0	2	0	0	1	1	1	1	71	1
1	1273055	65	1	2013	1	2	2	0	0	2	0	0	2	1	1	1	71	1
1	1273071	68	1	2013	0	3	2	0	0	2	0	0	1	1	1	1	71	1
1	1273859	70	1	2013	0	3	2	0	0	2	0	0	1	1	1	1	71	1
1	1274050	70	1	2013	1	3	2	0	0	2	0	0	1	2	1	1	70	1
1	1274270	66	1	2012	1	3	2	0	0	2	0	0	1	2	1	1	73	1
1	1274288	68	3	2012	1	3	2	0	0	2	0	0	1	2	1	1	77	1
1	1274659	71	1	2013	1	2	1	0	0	1	0	0	1	1	1	1	71	1
1	1274677	65	1	2013	0	2	1	0	0	1	1	0	2	1	1	1	71	1
1	1274701	78	3	2013	1	3	1	0	0	1	0	0	1	3	1	1	71	1
1	1275258	78	3	2013	1	3	3	0	0	1	1	0	3	3	1	1	69	1
1	1275433	72	1	2013	1	3	1	0	0	1	1	0	1	3	1	1	70	1
1	1275648	68	2	2013	0	2	1	0	0	1	0	0	1	1	1	0	26	0
1	1276083	67	3	2013	1	2	2	0	0	2	0	0	1	1	1	1	69	1
1	1276179	72	3	2012	1	3	2	0	0	2	0	0	1	2	1	1	72	1
1	1276233	78	3	2013	1	3	1	0	1	1	0	0	3	3	1	1	71	1
1	1276683	65	1	2012	1	3	2	0	0	2	0	0	1	1	1	1	74	1
1	1276948	71	1	2013	0	3	2	0	0	2	0	0	1	2	1	1	70	1
1	1277308	66	2	2013	0	3	2	0	0	2	0	0	2	2	1	1	69	1
1	1277313	70	1	2013	0	3	3	1	0	2	1	0	3	2	1	1	70	1
1	1277441	65	3	2013	1	3	2	0	0	2	0	0	1	3	1	1	70	1
1	1277686	66	1	2013	1	3	2	0	0	2	0	0	1	2	1	1	70	1
1	1277699	67	1	2013	1	3	2	0	0	2	0	0	1	2	1	1	70	1
1	1278154	83	1	2013	1	3	2	0	0	2	0	0	1	1	1	1	71	1
1	1278297	67	1	2013	1	3	2	0	0	2	0	0	1	2	1	1	71	1
1	1278909	65	3	2012	1	3	2	0	0	2	0	0	1	2	1	1	74	1
1	1279331	73	3	2012	0	3	2	0	0	2	0	0	1	1	1	1	66	1
1	1279670	65	1	2013	1	2	1	0	0	1	0	0	1	1	1	0	28	0
1	1279751	71	1	2013	0	2	1	0	0	1	0	0	1	1	1	1	70	1
1	1279798	70	1	2013	1	3	2	0	0	2	0	0	1	2	1	1	71	1
1	1280133	66	1	2013	0	2	2	0	0	2	0	0	1	1	1	1	70	1
1	1280187	65	1	2013	0	3	1	0	0	1	0	0	3	3	0	0	38	0
1	1280495	69	1	2014	1	2	2	0	0	2	0	0	1	2	1	1	49	1
1	1280607	68	1	2013	1	3	2	0	0	2	0	0	1	2	1	1	69	1
1	1280610	66	1	2013	1	3	3	0	0	2	0	0	1	2	1	1	69	1
1	1280647	65	1	2013	0	3	3	0	0	2	0	0	1	2	1	1	71	1
1	1280917	65	1	2013	1	3	2	0	0	2	0	0	1	3	1	1	62	1
1	1280931	65	1	2013	1	3	2	0	0	2	0	0	1	1	1	1	71	1
1	1280938	65	1	2013	1	3	2	0	0	2	0	0	1	2	1	1	61	1
1	1281096	65	1	2012	0	3	3	0	0	2	0	0	2	2	1	0	50	0
1	1281392	65	1	2013	0	3	2	0	0	2	0	0	1	2	1	1	70	1
1	1281578	68	1	2013	0	3	3	0	0	2	0	0	1	2	1	1	71	1
1	1281667	67	3	2013	1	3	2	0	0	2	0	0	1	2	1	1	40	0
1	1282164	65	1	2013	0	3	3	0	0	2	0	0	3	2	1	1	35	1
1	1282403	71	2	2013	1	3	2	0	0	2	0	0	1	2	1	1	68	1
1	1282650	65	2	2013	0	2	2	0	0	2	0	0	1	1	1	1	68	1
1	1282657	65	1	2013	1	3	3	0	0	2	1	0	1	2	1	1	68	1
1	1282923	67	1	2012	0	2	2	0	0	2	0	0	1	1	1	1	72	1
1	1282960	68	1	2013	1	3	3	0	0	2	0	0	1	3	1	1	68	1
1	1283074	65	1	2013	1	3	2	0	0	2	0	0	2	2	1	1	68	1
1	1283147	67	1	2012	0	3	2	0	0	2	0	0	1	1	1	1	72	1
1	1283549	76	1	2013	1	3	2	0	0	2	0	0	1	2	1	1	65	1
1	1283891	75	3	2013	1	3	1	0	0	1	0	0	1	1	0	0	21	0
1	1284514	73	1	2013	1	3	3	0	0	2	0	0	1	2	1	1	62	1
1	1284655	68	1	2013	1	3	3	0	0	2	0	0	1	1	1	1	68	1
1	1284661	69	1	2014	0	3	2	0	0	2	0	0	1	3	1	1	55	1
1	1284832	67	1	2013	1	3	2	0	0	2	0	0	1	2	1	1	68	1
1	1284968	68	3	2012	1	3	2	0	0	2	0	0	2	1	1	1	74	1
1	1285369	69	1	2013	0	3	2	0	0	2	0	0	2	3	1	1	70	1
1	1285537	70	3	2013	1	3	2	1	0	2	0	0	1	2	1	1	68	1
1	1285569	71	1	2013	1	3	3	0	0	2	0	0	1	3	1	1	67	1
1	1286346	71	1	2013	1	3	2	0	0	2	0	0	1	3	1	1	67	1
1	1286928	65	1	2013	1	3	2	0	0	2	0	0	1	1	1	1	69	1
1	1286974	65	1	2013	1	2	1	0	0	1	0	0	2	1	1	1	62	1
1	1287204	67	2	2013	1	2	3	0	0	2	0	0	1	1	1	1	68	1
1	1287345	65	1	2013	0	2	2	0	0	2	0	0	1	1	1	1	70	1
1	1287503	68	1	2013	1	3	2	0	0	2	0	0	1	2	1	1	68	1
1	1288015	66	1	2013	0	3	3	0	0	2	0	0	1	3	1	1	66	1
1	1288388	67	1	2013	0	3	2	0	0	2	0	0	1	2	1	1	67	1
1	1288491	67	1	2013	0	3	3	0	0	2	0	0	2	2	1	1	66	1
1	1288544	70	2	2013	1	2	1	0	0	1	0	0	2	1	1	1	67	1
1	1289076	66	1	2013	1	3	2	0	0	2	0	0	1	2	1	1	66	1
1	1289440	91	1	2013	1	2	1	0	0	1	0	0	1	1	1	1	66	1
1	1289775	70	3	2013	1	3	3	0	0	2	0	0	3	3	1	1	65	1
1	1289891	76	1	2013	1	2	1	0	0	1	0	0	1	1	1	1	66	1
1	1290174	66	1	2013	1	3	2	0	0	2	0	0	1	2	1	1	68	1
1	1290539	70	1	2013	1	3	4	0	0	2	1	0	1	2	1	1	69	1
1	1290876	65	2	2013	0	3	2	0	0	2	0	0	2	2	1	1	66	1
1	1291242	71	1	2013	1	2	2	0	0	2	0	0	1	1	1	1	65	1
1	1291456	66	2	2013	1	3	3	0	0	2	0	0	1	3	1	1	66	1
1	1291652	81	1	2013	1	3	1	0	0	1	1	0	1	3	1	1	66	1
1	1291687	74	2	2013	0	2	1	0	0	1	0	0	1	1	1	1	66	1
1	1291986	71	1	2013	1	3	2	0	0	1	1	0	1	3	1	1	66	1
1	1292004	66	2	2013	1	3	3	0	0	2	0	0	1	2	1	1	60	1
1	1292049	66	1	2013	1	3	3	0	0	2	1	0	1	2	1	1	66	1
1	1292103	70	1	2013	0	3	4	0	0	2	1	0	1	3	1	1	64	1
1	1292179	69	1	2013	1	3	2	0	0	2	0	0	1	2	1	1	66	1
1	1292189	68	1	2013	1	3	2	0	0	2	0	0	2	2	1	1	66	1
1	1292241	72	3	2013	1	2	2	0	0	2	0	0	1	1	1	1	67	1
1	1292983	66	3	2012	1	2	2	0	0	2	0	0	1	1	1	1	74	1
1	1293014	78	3	2013	1	3	2	0	0	1	0	0	3	3	1	0	29	0
1	1293428	67	1	2013	1	3	2	0	0	2	0	0	1	2	1	1	68	1
1	1293464	68	1	2013	1	3	3	0	0	2	0	0	1	2	1	1	67	1
1	1293837	68	3	2013	0	3	2	0	0	2	0	0	1	1	1	1	65	1
1	1293848	81	1	2013	1	2	1	0	0	1	0	0	1	1	1	1	65	1
1	1294110	79	3	2013	1	3	1	0	1	1	0	0	1	3	0	0	10	0
1	1294231	67	1	2013	1	3	3	0	0	2	0	0	1	2	1	1	65	1
1	1294541	72	2	2013	1	3	2	0	0	2	0	0	1	2	1	1	68	1
1	1294815	69	2	2013	0	3	3	0	0	2	0	0	1	2	1	1	65	1
1	1294820	66	1	2013	0	2	2	0	0	2	0	0	1	1	1	1	65	1
1	1294874	70	1	2013	0	3	2	0	0	2	0	0	1	1	1	1	63	1
1	1294964	69	1	2013	0	3	2	0	0	2	0	0	1	1	1	1	65	1
1	1295643	76	1	2012	1	3	3	0	0	2	0	0	1	2	1	1	83	1
1	1295688	91	1	2012	1	2	1	0	0	1	0	0	1	1	1	1	80	1
1	1296052	72	3	2013	0	2	1	0	0	1	0	0	1	1	1	1	64	1
1	1296164	66	3	2012	1	2	2	0	0	2	0	0	2	1	1	1	47	1
1	1296441	69	2	2013	1	3	2	0	1	1	1	0	2	3	0	0	3	0
1	1296649	78	3	2012	0	3	2	0	0	1	0	0	3	3	1	1	72	1
1	1297406	72	1	2013	1	3	2	0	0	2	0	0	1	3	1	0	22	0
1	1297409	79	1	2013	1	3	2	0	0	2	0	0	3	3	1	1	56	1
1	1297428	65	1	2013	1	2	2	0	0	2	0	0	1	1	1	1	65	1
1	1297576	79	3	2013	1	3	3	0	0	2	0	0	3	3	1	1	64	1
1	1297699	74	1	2014	0	2	3	0	0	2	1	0	1	2	1	1	50	1
1	1297733	78	3	2013	1	3	2	0	0	2	0	0	3	2	1	1	34	1
1	1299538	72	3	2013	1	3	3	0	0	2	0	0	1	2	1	1	68	1
1	1299550	75	1	2013	1	3	3	0	0	2	0	0	2	2	1	1	58	1
1	1299748	66	1	2013	1	3	2	0	0	2	0	0	1	3	1	1	64	1
1	1299957	65	1	2013	1	3	2	0	0	2	0	0	2	2	1	1	58	1
1	1300025	70	1	2013	1	3	3	0	0	2	0	0	1	2	1	1	64	1
1	1300045	67	3	2013	0	3	2	0	0	2	0	0	1	2	1	1	64	1
1	1300996	70	1	2013	1	3	3	0	0	2	0	0	1	3	1	1	62	1
1	1301171	73	3	2013	1	3	2	0	0	2	0	0	1	2	1	1	58	1
1	1301295	69	1	2013	0	3	2	0	0	2	0	0	3	2	1	1	66	1
1	1301312	70	1	2013	1	3	2	0	0	2	0	0	1	2	1	1	64	1
1	1302078	68	1	2013	0	3	2	0	0	2	0	0	1	2	1	1	64	1
1	1302080	73	1	2013	1	3	2	0	0	2	0	0	1	3	1	1	65	1
1	1302152	70	1	2013	1	3	3	0	0	2	0	0	2	2	1	1	62	1
1	1302673	69	1	2013	1	3	2	0	0	2	0	0	1	2	1	1	62	1
1	1302823	66	2	2013	0	3	3	1	0	2	0	0	2	2	1	1	62	1
1	1303006	71	2	2013	0	3	2	0	0	2	0	0	1	1	1	1	62	1
1	1303036	72	1	2013	0	2	3	0	0	2	0	0	2	2	1	1	63	1
1	1303127	69	1	2013	0	2	1	0	0	1	0	0	1	1	1	1	61	1
1	1303320	65	1	2013	1	3	3	0	0	2	0	0	1	2	1	1	69	1
1	1303446	67	1	2013	1	3	2	0	0	2	0	0	2	2	1	1	61	1
1	1303682	85	1	2013	0	3	1	0	0	1	0	0	1	3	0	0	59	0
1	1303818	90	1	2011	0	3	2	0	0	1	0	0	2	3	1	0	54	0
1	1303893	72	1	2013	0	3	2	0	0	2	0	0	2	3	1	1	56	1
1	1303956	72	1	2013	1	3	2	0	0	2	0	0	1	2	1	1	50	1
1	1304316	69	2	2010	1	2	2	0	0	2	0	0	1	2	1	1	103	1
1	1304357	66	1	2013	0	3	2	0	0	2	0	0	1	2	1	1	60	1
1	1304545	66	3	2013	1	3	3	0	0	2	1	0	1	3	1	1	58	1
1	1305006	79	1	2014	1	1	1	0	0	2	0	0	1	1	1	0	6	0
1	1305425	65	1	2013	0	3	2	0	0	2	0	0	1	3	1	1	61	1
1	1305557	67	1	2013	1	1	2	0	0	2	0	0	1	1	1	1	65	1
1	1305914	74	3	2013	1	3	2	0	0	2	0	0	2	3	1	1	33	1
1	1306054	65	1	2013	0	2	2	0	0	2	0	0	2	1	1	1	63	1
1	1306137	65	2	2013	0	2	2	0	0	2	0	0	1	2	1	1	61	1
1	1307148	67	1	2013	0	3	3	0	0	2	0	0	1	2	1	1	54	1
1	1308081	66	1	2013	1	3	3	0	0	2	0	0	1	2	1	1	55	1
1	1308581	66	3	2014	1	1	2	0	0	1	0	0	2	1	1	1	53	1
1	1309408	66	1	2013	1	3	2	0	0	2	0	0	2	2	1	1	64	1
1	1309464	67	3	2013	1	2	1	0	0	1	0	0	2	1	1	1	61	1
1	1310121	68	3	2013	1	3	2	0	0	2	0	0	1	1	1	1	63	1
1	1310160	66	2	2013	0	2	2	0	0	2	0	0	1	1	1	1	71	1
1	1310376	71	1	2013	1	3	2	1	0	2	0	0	1	2	1	1	61	1
1	1310462	67	3	2013	1	3	2	0	0	2	0	0	1	3	1	1	60	1
1	1310720	69	1	2013	1	3	3	1	0	2	0	0	2	2	1	1	61	1
1	1310806	66	1	2013	1	3	2	0	0	2	0	0	1	2	1	1	65	1
1	1310915	73	1	2013	1	3	3	0	0	2	0	0	2	2	1	1	52	1
1	1311008	65	1	2013	1	3	2	0	0	2	0	0	1	2	1	1	60	1
1	1311445	67	1	2013	1	3	2	0	0	2	0	0	1	2	1	1	61	1
1	1311888	69	1	2013	1	2	2	0	0	2	0	0	2	1	1	1	60	1
1	1312379	69	2	2014	1	3	3	1	0	2	0	0	1	3	1	1	52	1
1	1312509	68	1	2014	1	1	2	0	0	2	0	0	1	1	1	1	59	1
1	1312826	68	3	2013	1	3	2	0	0	1	1	0	1	3	1	1	4	1
1	1312828	71	1	2013	1	3	3	0	0	2	0	0	1	3	1	1	61	1
1	1312847	66	1	2013	0	3	2	0	0	2	0	0	1	1	1	1	66	1
1	1312893	74	1	2014	1	3	3	0	0	2	0	0	1	2	1	0	39	0
1	1313555	66	1	2013	0	2	2	0	0	2	0	0	1	2	1	1	56	1
1	1313971	72	1	2013	1	2	2	0	0	2	0	0	1	1	1	1	60	1
1	1314131	78	1	2014	0	1	1	0	0	1	0	0	1	1	1	0	1	0
1	1314563	69	1	2013	1	3	3	0	0	2	0	0	2	2	1	1	61	1
1	1314692	78	1	2014	0	3	4	0	1	1	0	0	2	3	0	0	8	0
1	1315058	65	1	2013	1	3	3	0	0	2	0	0	1	3	1	1	60	1
1	1315122	67	1	2014	1	2	3	0	0	2	0	0	1	2	1	1	59	1
1	1315253	66	1	2013	0	3	3	0	0	2	1	0	1	2	1	1	60	1
1	1315291	66	1	2014	1	2	2	0	0	2	0	0	1	2	1	1	58	1
1	1315752	67	1	2013	1	3	2	0	0	2	0	0	2	2	1	1	61	1
1	1316114	68	1	2014	1	2	2	0	0	2	0	0	1	2	1	1	59	1
1	1316123	66	3	2014	1	2	2	0	0	2	0	0	1	2	1	1	53	1
1	1316155	69	1	2014	1	3	2	0	0	2	0	0	1	3	1	1	58	1
1	1316338	65	3	2014	1	3	3	0	0	2	0	0	2	1	0	0	24	0
1	1316671	66	3	2014	1	3	2	0	0	2	0	0	1	3	1	1	28	1
1	1316892	81	1	2014	0	3	4	1	0	1	0	0	1	3	0	0	24	0
1	1317522	73	1	2014	1	3	3	0	0	2	0	0	2	2	1	1	59	1
1	1318321	65	1	2014	0	2	3	0	0	2	0	0	1	2	1	1	57	1
1	1318441	75	1	2013	1	3	2	0	0	2	0	0	1	2	1	1	61	1
1	1318867	73	1	2014	1	1	1	0	0	1	0	0	1	1	1	1	57	1
1	1319844	65	1	2014	1	2	2	0	0	2	0	0	1	2	1	1	59	1
1	1320128	68	1	2014	0	1	2	0	0	2	0	0	1	1	1	1	58	1
1	1320621	69	1	2014	1	3	3	0	0	2	0	0	1	3	1	1	57	1
1	1321007	66	3	2014	1	1	2	0	0	2	0	0	2	1	1	1	57	1
1	1321574	93	1	2014	1	3	1	0	0	1	0	0	3	3	1	1	54	1
1	1321586	65	2	2014	0	2	2	0	0	2	0	0	1	1	1	1	58	1
1	1321926	70	1	2013	1	3	2	0	0	2	0	0	2	2	1	1	61	1
1	1321964	74	1	2014	1	1	2	0	0	2	0	0	1	1	1	1	56	1
1	1322005	70	1	2014	1	3	3	0	0	2	1	0	1	3	1	1	56	1
1	1322076	81	1	2014	1	1	1	0	0	1	0	0	1	1	1	1	44	1
1	1322077	66	1	2014	1	2	2	0	0	2	0	0	1	1	1	1	56	1
1	1322343	67	3	2014	0	1	2	0	0	2	0	0	1	1	1	1	56	1
1	1323107	76	3	2013	1	3	2	0	0	2	0	0	1	2	1	1	63	1
1	1323179	72	1	2014	1	3	3	0	0	2	0	0	1	3	1	1	50	1
1	1324195	66	1	2014	0	3	2	0	0	2	0	0	1	3	1	1	56	1
1	1324485	72	1	2014	1	2	3	0	0	2	0	0	1	2	1	1	56	1
1	1324770	72	1	2014	0	3	4	0	0	2	0	0	1	3	1	1	56	1
1	1324843	76	3	2014	1	3	4	0	1	1	0	0	3	3	0	0	12	0
1	1324927	75	1	2014	0	2	1	0	0	1	0	0	2	2	1	1	55	1
1	1325254	80	3	2014	0	2	1	0	0	1	0	0	1	2	1	1	56	1
1	1325281	66	2	2013	0	3	3	0	0	2	0	0	2	2	1	1	60	1
1	1325565	67	1	2014	1	3	2	0	0	2	0	0	1	3	1	1	56	1
1	1325792	71	3	2014	1	2	3	0	0	2	1	0	1	2	1	1	55	1
1	1325818	67	3	2014	1	3	2	0	0	2	0	0	1	3	1	1	49	1
1	1326212	78	1	2014	1	1	1	0	0	1	0	0	1	1	1	1	55	1
1	1326911	78	1	2014	0	3	4	1	1	1	0	0	3	3	0	0	25	0
1	1327464	84	2	2014	0	3	2	0	0	1	0	0	3	3	1	1	54	1
1	1327612	73	1	2013	1	2	3	0	0	2	0	0	1	2	1	1	60	1
1	1327986	65	1	2014	1	2	2	0	0	2	0	0	1	2	1	1	55	1
1	1328149	67	1	2014	0	3	3	0	0	2	0	0	1	2	1	1	56	1
1	1329231	72	1	2014	1	2	2	0	0	2	0	0	1	2	1	1	57	1
1	1330129	67	1	2014	0	2	3	0	0	2	1	0	1	2	1	1	54	1
1	1330326	71	1	2014	1	2	2	0	0	2	0	0	2	2	1	1	55	1
1	1330684	68	3	2014	1	2	2	0	0	2	0	0	1	2	1	1	55	1
1	1331072	71	2	2014	1	2	2	0	0	2	0	0	2	2	1	1	54	1
1	1331556	76	3	2014	1	1	1	0	0	1	0	0	1	1	1	1	54	1
1	1331869	70	3	2014	1	2	4	1	1	1	0	0	3	2	0	0	21	0
1	1332340	72	1	2014	1	1	1	0	0	1	0	0	1	1	1	1	47	1
1	1332548	75	1	2014	1	2	2	0	0	2	0	0	1	2	1	1	57	1
1	1332664	72	1	2014	0	2	3	0	0	2	0	0	1	1	1	1	53	1
1	1332916	65	1	2014	1	2	3	0	0	2	1	0	1	1	1	1	53	1
1	1333685	70	1	2014	1	2	2	0	0	2	0	0	1	2	1	1	50	1
1	1333687	77	1	2014	1	3	3	0	0	2	0	0	2	3	1	1	54	1
1	1333852	78	1	2014	0	1	1	0	0	1	0	0	1	1	1	1	53	1
1	1334533	69	2	2014	0	2	3	0	0	2	0	0	1	2	1	1	52	1
1	1335283	76	1	2014	0	1	1	0	0	1	0	0	1	1	1	0	31	0
1	1335299	70	3	2013	0	1	2	0	0	1	0	0	1	1	1	1	66	1
1	1335574	89	1	2014	0	3	4	0	0	1	1	0	2	3	0	0	39	0
1	1335916	72	1	2014	0	2	3	0	0	2	0	0	2	2	1	1	54	1
1	1335922	67	1	2014	0	1	2	0	0	2	0	0	1	1	1	1	48	1
1	1335978	67	1	2014	1	2	3	0	0	2	0	0	1	2	1	1	51	1
1	1336040	70	1	2014	1	2	2	0	0	2	0	0	1	2	1	1	50	1
1	1336084	70	1	2014	1	2	2	0	0	2	0	0	1	2	1	1	51	1
1	1336109	66	1	2014	1	2	2	0	0	2	0	0	1	1	1	1	47	1
1	1336136	67	1	2014	0	1	2	0	0	2	0	0	1	1	1	1	52	1
1	1336293	66	3	2014	1	3	2	1	0	2	0	0	2	3	1	1	52	1
1	1336320	68	1	2014	1	2	3	0	0	2	1	0	1	1	1	1	52	1
1	1336462	71	3	2014	0	1	1	0	0	1	0	0	1	1	1	1	51	1
1	1336545	72	1	2014	1	2	2	0	0	2	0	0	1	2	1	1	53	1
1	1336874	71	1	2014	1	3	3	0	0	2	0	0	3	3	1	1	53	1
1	1338048	65	1	2014	0	3	2	0	0	2	0	0	3	3	1	1	52	1
1	1338206	76	1	2014	1	3	3	0	0	2	0	0	2	3	1	1	52	1
1	1338342	67	3	2014	1	2	3	0	0	2	0	0	2	2	1	1	54	1
1	1338470	73	3	2014	1	2	1	0	0	1	0	0	1	2	1	1	50	1
1	1338889	69	1	2014	1	3	2	0	0	2	0	0	2	3	1	1	51	1
1	1339527	82	1	2014	1	3	2	1	1	1	0	0	3	3	1	0	43	0
1	1339803	66	1	2014	1	3	2	0	0	2	0	0	2	3	1	1	40	1
1	1339869	66	1	2014	1	2	2	0	0	2	0	0	1	2	1	1	16	0
1	1340590	77	1	2014	1	1	1	0	0	1	0	0	2	1	1	1	52	1
1	1340618	67	1	2014	1	2	3	0	0	2	0	0	1	2	1	1	51	1
1	1340772	79	1	2014	0	2	3	0	0	2	0	0	2	2	1	1	51	1
1	1341149	65	2	2014	1	2	4	0	0	2	0	0	1	2	1	1	53	1
1	1341174	75	1	2014	1	3	2	0	0	2	0	0	1	3	1	1	54	1
1	1341348	73	1	2014	1	2	2	0	0	2	0	0	1	2	1	1	47	1
1	1341403	65	1	2014	0	1	2	0	0	2	0	0	1	1	1	1	50	1
1	1341772	79	1	2014	1	3	1	1	1	1	0	0	3	3	1	1	51	1
1	1341853	66	1	2014	0	2	3	0	0	2	1	0	1	2	1	1	50	1
1	1342662	65	1	2014	1	3	4	1	0	2	0	0	3	3	1	1	51	1
1	1342766	66	1	2014	0	2	1	0	0	1	1	0	2	2	1	1	51	1
1	1343282	70	1	2014	1	2	2	0	0	2	0	0	1	2	1	1	53	1
1	1343319	84	1	2014	0	2	1	0	0	1	0	0	3	2	1	1	51	1
1	1343433	69	3	2014	1	1	2	0	0	2	0	0	1	1	1	1	48	1
1	1343805	70	3	2014	1	2	2	0	0	2	0	0	2	1	1	1	51	1
1	1343850	66	3	2014	1	3	2	0	0	2	0	0	1	2	1	1	50	1
1	1344227	69	2	2013	0	2	2	0	0	2	0	0	1	1	1	1	63	1
1	1344321	67	2	2014	1	2	2	0	0	2	0	0	1	2	1	1	52	1
1	1344534	72	1	2014	1	1	1	0	0	1	0	0	1	1	1	1	50	1
1	1344901	68	1	2014	0	2	3	0	0	2	0	0	1	2	1	1	50	1
1	1345019	88	1	2014	1	3	1	0	1	1	0	0	1	3	0	0	11	0
1	1345464	75	1	2014	1	3	1	0	0	1	1	0	1	3	1	1	48	1
1	1345812	68	2	2014	1	2	3	0	0	2	0	0	2	2	1	1	49	1
1	1345818	72	1	2014	0	1	1	0	0	1	0	0	1	1	1	1	49	1
1	1346149	69	1	2014	1	3	3	0	0	2	0	0	2	3	1	1	48	1
1	1346446	73	1	2014	1	3	3	0	0	2	0	0	1	3	1	1	51	1
1	1346467	75	1	2014	1	3	3	0	0	2	0	0	1	3	1	1	51	1
1	1346484	65	1	2014	1	2	2	0	0	2	0	0	1	2	1	1	52	1
1	1347214	70	1	2014	1	2	3	0	0	2	0	0	2	2	1	1	51	1
1	1347505	68	1	2014	1	2	3	1	0	2	0	0	2	2	1	1	49	1
1	1347955	68	1	2014	1	2	3	0	0	2	0	0	1	2	1	1	43	1
1	1347991	76	1	2014	0	1	2	0	0	2	0	0	1	1	1	1	48	1
1	1348337	79	1	2014	1	3	1	0	0	1	0	0	1	3	1	0	24	0
1	1348612	71	3	2014	1	1	1	0	0	1	0	0	1	1	1	1	49	1
1	1348757	66	2	2014	1	3	2	0	0	2	0	0	1	3	1	1	54	1
1	1348911	65	3	2014	1	3	4	1	0	2	1	0	1	3	1	1	36	0
1	1349440	67	1	2014	0	1	2	0	0	2	0	0	1	1	1	1	54	1
1	1349638	70	3	2014	1	1	1	0	0	1	0	0	1	1	1	1	48	1
1	1350215	72	1	2013	0	3	3	0	0	2	1	0	1	2	1	1	60	1
1	1351581	73	1	2014	1	2	2	0	0	2	0	0	1	2	1	1	43	1
1	1351661	70	3	2014	1	1	1	0	0	1	0	0	2	1	1	1	42	1
1	1351936	71	1	2014	0	2	2	0	0	2	0	0	1	2	1	1	46	1
1	1351970	68	1	2014	1	2	2	0	0	2	0	0	1	2	1	1	49	1
1	1352237	66	1	2014	1	3	4	0	0	2	1	0	1	3	1	1	51	1
1	1352247	65	3	2014	0	2	2	0	0	2	0	0	1	2	1	1	49	1
1	1352624	65	1	2014	1	2	3	0	0	2	0	0	2	2	1	1	49	1
1	1353221	83	1	2014	1	3	1	1	0	1	0	0	1	3	1	1	58	1
1	1353498	71	1	2014	0	3	3	0	0	1	0	0	3	3	0	0	4	0
1	1353522	68	2	2014	1	2	2	0	0	2	1	0	2	2	1	1	49	1
1	1353656	77	3	2014	0	1	1	0	0	1	0	0	1	1	1	1	48	1
1	1353855	65	3	2014	1	2	3	0	0	2	0	0	1	2	1	1	48	1
1	1355249	69	1	2014	0	2	2	0	0	2	0	0	1	2	1	1	43	1
1	1355799	66	1	2014	1	1	3	0	0	2	0	0	1	1	1	1	37	1
1	1355805	65	1	2014	1	2	3	1	0	2	0	0	2	2	1	1	49	1
1	1356963	69	1	2014	1	3	3	0	0	2	0	0	2	3	1	1	8	1
1	1357876	72	1	2014	1	2	2	0	0	2	0	0	1	2	0	0	2	0
1	1358042	70	1	2014	0	2	2	0	0	2	0	0	1	2	1	1	58	1
1	1365207	68	1	2014	1	3	2	0	0	2	0	0	1	3	1	1	40	1
1	1369715	92	3	2014	1	3	1	0	0	1	0	0	3	3	1	0	30	0
1	1373928	68	2	2014	0	3	1	0	0	1	1	0	3	3	1	1	51	1
1	1376294	66	1	2014	0	1	1	0	0	1	0	0	1	1	1	1	45	1
1	1376296	72	2	2014	0	1	1	0	0	1	1	0	1	1	1	1	38	1
1	1376305	75	3	2014	0	1	1	0	0	1	0	0	1	1	1	1	32	1
1	1398469	76	1	2011	1	3	1	1	1	1	0	0	3	3	0	0	62	0
1	5118413	72	2	2012	1	3	2	0	0	2	0	0	1	2	1	1	75	1
1	5128778	69	1	2012	1	2	3	0	0	2	0	0	1	2	1	1	74	1
1	5166289	68	1	2012	1	3	3	0	0	2	0	0	1	2	1	1	77	1
1	5178524	79	1	2010	0	2	1	0	0	1	0	0	1	1	1	0	42	0
1	5271613	66	1	2013	1	3	2	0	0	2	0	0	1	2	1	1	64	1
1	5283204	67	1	2010	1	1	2	0	0	2	0	0	1	1	1	1	104	1
1	5353248	66	1	2011	0	3	2	0	0	2	0	0	1	2	1	1	92	1
1	5365884	69	1	2014	1	3	2	0	0	2	0	0	1	3	1	1	52	1
1	5444111	88	1	2010	1	3	1	0	0	1	0	0	2	3	1	0	32	0
1	5526375	66	1	2011	1	3	3	0	0	2	0	0	1	3	1	1	92	1
1	5546478	65	1	2011	1	2	2	0	0	2	0	0	1	1	1	1	87	1
1	5556489	70	1	2010	0	2	3	0	0	2	0	0	1	2	1	1	103	1
1	5584392	81	1	2013	1	3	3	0	0	2	0	0	1	3	1	1	68	1
1	5604885	68	1	2011	1	3	3	0	0	2	0	0	1	1	1	1	91	1
1	5688913	74	1	2014	1	1	1	0	0	1	0	0	1	1	1	1	49	1
1	5703638	89	1	2010	1	3	1	0	0	1	0	0	1	3	1	0	69	0
1	5720065	65	1	2010	1	3	2	0	0	2	0	0	1	1	1	1	96	1
1	5733604	65	1	2010	1	3	2	0	0	2	0	0	1	3	1	1	100	1
1	5739166	87	1	2013	1	2	1	0	0	1	0	0	1	1	1	0	9	0
1	5746267	66	1	2010	1	3	3	0	0	2	0	0	1	2	1	1	102	1
1	5750842	65	1	2013	0	3	2	0	0	2	0	0	1	2	1	1	70	1
1	5751334	68	1	2011	1	3	2	0	0	2	0	0	1	2	1	1	86	1
1	5761757	67	1	2011	1	2	2	0	0	2	0	0	1	1	1	1	94	1
1	5767811	86	1	2013	0	2	1	0	0	1	0	0	1	2	0	0	49	0
1	5772928	81	1	2012	1	3	3	0	0	1	0	0	2	3	1	0	42	0
1	5794280	66	1	2010	1	3	2	0	0	2	1	0	2	3	1	1	104	1
1	5823116	66	1	2012	1	2	3	0	0	2	0	0	1	2	1	1	74	1
1	5856939	76	1	2013	1	3	4	0	0	1	1	0	1	3	0	0	65	0
1	5865555	70	1	2014	1	3	3	1	0	2	0	0	2	3	1	1	56	1
1	5888521	71	1	2014	1	2	2	0	0	2	0	0	1	2	1	1	56	1
1	5897364	70	1	2014	0	2	1	0	0	1	0	0	3	2	1	1	51	1
1	5912586	66	1	2012	1	3	2	0	0	2	0	0	1	2	1	1	76	1
1	5921606	68	2	2010	1	3	1	0	0	1	0	0	1	2	1	1	101	1
1	5934316	70	1	2011	1	3	3	0	0	2	0	0	1	2	1	1	94	1
1	5937651	65	1	2010	0	3	3	0	0	2	0	0	1	2	1	1	97	1
1	5940524	69	1	2013	1	2	2	0	0	2	0	0	1	1	1	1	65	1
1	5953169	68	1	2011	1	3	2	0	0	2	0	0	3	1	1	1	93	1
1	5960015	66	1	2011	1	3	3	1	0	2	0	0	2	3	1	1	85	1
1	5960812	72	1	2013	1	2	2	0	0	2	0	0	2	2	1	1	64	1
1	5971626	66	1	2012	1	3	2	0	0	2	0	0	1	1	1	1	78	1
1	6018732	67	1	2014	0	3	2	0	0	2	0	0	1	3	1	1	48	1
1	6027303	68	1	2012	0	2	2	0	0	2	0	0	1	1	1	1	77	1
1	6028760	73	2	2011	1	3	2	0	0	2	0	0	1	2	1	1	92	1
1	6036500	70	1	2012	1	2	2	0	0	2	0	0	1	1	1	1	77	1
1	6038107	73	1	2010	1	3	1	0	0	2	0	0	1	2	1	0	33	0
1	6050521	81	1	2012	1	3	1	0	0	1	0	0	1	2	1	0	7	0
1	6074251	67	1	2010	1	3	3	0	0	2	0	0	2	3	1	0	87	0
1	6077432	68	1	2014	1	3	3	0	0	2	0	0	1	3	1	1	51	1
1	6090909	70	1	2013	1	3	2	0	0	2	0	0	1	3	1	1	62	1
1	6119621	65	1	2011	1	3	3	0	0	2	0	0	1	2	1	1	94	1
1	6121156	69	2	2011	1	3	3	0	0	2	0	0	1	2	1	1	86	1
1	6138026	68	2	2014	1	1	3	0	0	2	0	0	1	1	1	1	48	1
1	6138089	66	1	2011	1	3	2	0	0	2	0	0	1	2	1	1	90	1
1	6139421	68	1	2012	1	3	2	0	0	2	0	0	1	1	1	1	75	1
1	6143659	68	1	2012	1	3	2	0	0	2	0	0	2	1	1	1	80	1
1	6156683	68	1	2012	1	3	2	0	0	2	0	0	2	2	1	1	80	1
1	6166317	66	1	2010	1	3	3	0	0	2	0	0	1	2	1	1	105	1
1	6170045	66	1	2013	1	2	2	0	0	2	0	0	1	1	1	1	65	1
1	6171415	67	1	2011	0	3	2	0	0	2	1	0	3	3	1	1	90	1
1	6175620	69	1	2012	1	3	2	0	0	2	0	0	1	3	1	1	75	1
1	6181755	75	1	2011	1	2	2	0	0	2	0	0	1	2	1	1	88	1
1	6183019	78	1	2014	1	2	1	0	0	1	1	0	1	2	1	1	51	1
1	6186772	77	1	2012	1	3	2	0	0	1	0	0	2	3	0	0	29	0
1	6209604	70	1	2012	1	3	3	0	0	2	0	0	1	3	1	1	79	1
1	6219660	65	1	2010	0	3	2	0	0	2	0	0	1	2	1	1	107	1
1	6219668	67	1	2010	1	2	2	0	0	2	0	0	1	1	1	1	103	1
1	6219752	68	1	2010	0	3	3	0	0	2	0	0	1	3	1	1	105	1
1	6219982	67	1	2010	1	3	3	0	0	2	0	0	1	2	1	1	100	1
1	6220428	66	1	2010	1	2	2	0	0	2	0	0	1	1	1	1	105	1
1	6221278	69	1	2010	1	3	2	0	0	2	0	0	1	2	1	1	100	1
1	6221814	70	1	2010	1	3	3	0	0	2	0	0	1	2	1	1	102	1
1	6222025	69	1	2010	1	3	3	0	0	2	0	0	1	1	1	1	101	1
1	6222228	70	1	2010	1	3	3	1	1	1	0	0	3	3	0	0	8	0
1	6222855	67	1	2010	0	3	2	0	0	2	0	0	1	3	1	1	106	1
1	6223148	67	1	2010	1	2	2	0	0	2	0	0	3	2	1	1	105	1
1	6223324	66	2	2010	0	3	1	0	0	1	1	0	1	2	1	1	101	1
1	6223708	66	1	2010	1	3	2	0	0	2	0	0	1	2	1	1	102	1
1	6223728	72	1	2010	0	3	3	0	0	2	0	0	1	2	1	1	106	1
1	6223944	67	1	2010	1	1	2	0	0	2	0	0	1	1	1	1	99	1
1	6224006	71	1	2010	1	3	1	0	0	1	0	0	2	3	1	0	66	0
1	6224818	72	1	2010	0	2	1	0	0	1	0	0	1	1	1	1	105	1
1	6225505	66	1	2010	1	3	3	0	0	2	0	0	1	3	1	1	102	1
1	6226185	65	1	2010	1	2	2	0	0	2	0	0	1	2	1	1	101	1
1	6226447	68	1	2010	1	3	2	0	0	2	0	0	1	2	1	1	105	1
1	6226849	70	1	2010	1	3	2	0	0	2	0	0	1	2	1	1	107	1
1	6226856	70	3	2010	1	2	2	0	0	2	0	0	1	1	1	1	107	1
1	6227142	66	1	2010	1	3	3	0	0	2	0	0	1	3	1	1	102	1
1	6227541	70	3	2010	1	3	2	0	0	2	0	0	1	3	1	1	2	1
1	6227572	66	2	2010	1	2	2	0	0	2	0	0	1	2	1	1	106	1
1	6227676	69	3	2010	1	2	2	0	0	2	0	0	2	2	1	1	101	1
1	6227806	65	1	2010	1	3	2	0	0	2	0	0	2	2	1	1	105	1
1	6228473	66	1	2010	1	2	2	0	0	1	1	0	1	2	0	0	94	0
1	6228873	66	1	2010	1	3	2	0	0	2	0	0	1	1	1	1	104	1
1	6229415	68	2	2010	0	1	2	0	0	2	0	0	1	1	1	1	99	1
1	6229492	66	1	2010	1	3	2	0	0	2	0	0	1	1	1	1	103	1
1	6229523	68	1	2010	1	2	2	0	0	2	0	0	1	1	1	1	105	1
1	6229526	68	3	2010	1	3	2	0	0	2	0	0	2	3	1	1	101	1
1	6229607	72	1	2010	1	3	2	0	0	2	0	0	1	2	1	1	103	1
1	6229708	66	1	2010	1	3	2	0	0	2	0	0	1	2	1	1	104	1
1	6229758	67	1	2010	1	3	3	0	0	2	0	0	1	1	1	0	104	0
1	6230017	65	1	2010	1	3	4	0	0	2	0	0	1	2	1	1	104	1
1	6230238	68	3	2010	1	3	3	0	0	2	0	0	1	2	1	1	105	1
1	6230435	72	1	2010	1	3	2	0	0	2	0	0	1	2	1	1	104	1
1	6230439	73	1	2010	1	3	3	0	0	2	0	0	2	2	1	0	24	0
1	6230630	66	2	2010	1	3	4	0	0	2	1	0	1	2	1	1	107	1
1	6230986	67	1	2010	1	2	2	0	0	2	0	0	1	1	1	1	106	1
1	6231011	69	2	2010	1	2	2	0	0	2	0	0	1	1	1	1	98	1
1	6231170	66	1	2010	1	3	2	0	0	2	0	0	3	2	1	1	105	1
1	6231203	65	1	2010	1	3	4	0	0	2	0	0	1	1	1	1	101	1
1	6231211	67	1	2010	1	3	4	0	0	2	0	0	1	2	1	0	99	0
1	6231351	73	1	2010	1	3	2	0	0	2	0	0	1	2	1	1	107	1
1	6231573	66	1	2010	1	3	2	0	0	2	0	0	1	2	1	1	107	1
1	6231626	69	1	2010	1	3	2	0	0	2	0	0	1	2	1	1	104	1
1	6231639	69	1	2010	1	3	2	0	0	2	0	0	1	2	1	1	107	1
1	6231783	72	1	2010	1	3	2	0	0	2	0	0	1	2	1	1	100	1
1	6231823	65	1	2010	1	3	2	0	0	2	0	0	1	2	1	1	102	1
1	6231848	70	1	2010	0	3	4	0	0	2	0	0	1	1	1	1	103	1
1	6231876	65	1	2010	1	2	2	0	0	2	0	0	1	1	1	1	100	1
1	6232413	73	1	2010	0	2	1	0	0	1	0	0	2	1	1	1	99	1
1	6232506	71	1	2010	1	3	2	0	0	2	0	0	1	2	1	1	97	1
1	6232688	66	1	2010	0	3	3	0	0	2	0	0	1	2	1	1	100	1
1	6232795	66	1	2010	0	3	3	0	0	2	0	0	2	2	1	1	99	1
1	6232895	67	1	2010	1	3	2	0	0	2	0	0	2	2	1	1	97	1
1	6232986	69	1	2010	1	3	2	1	0	2	1	0	1	2	1	1	107	1
1	6233026	74	1	2010	1	3	3	0	0	2	0	0	1	2	1	1	99	1
1	6233202	66	3	2010	0	3	2	0	0	2	0	0	1	2	1	1	105	1
1	6233252	70	1	2010	1	3	3	0	0	2	0	0	1	2	1	1	99	1
1	6233835	71	1	2010	1	3	2	0	0	2	0	0	1	2	1	1	101	1
1	6233882	66	3	2010	1	3	3	0	0	2	0	0	1	2	1	1	102	1
1	6234081	75	1	2011	1	1	2	0	0	2	0	0	1	1	1	1	85	1
1	6235346	68	1	2010	1	3	2	0	0	2	0	0	2	1	1	1	96	1
1	6235384	71	1	2010	1	3	3	0	0	2	0	0	1	1	1	1	99	1
1	6235519	72	1	2010	1	2	2	0	0	2	0	0	1	1	1	1	98	1
1	6235540	66	1	2010	1	2	2	0	0	2	0	0	1	1	1	1	98	1
1	6235724	67	1	2010	1	3	2	0	0	2	0	0	1	3	1	1	97	1
1	6235746	65	1	2010	1	2	1	0	0	2	0	0	1	1	1	1	98	1
1	6235747	72	1	2010	0	3	2	0	0	2	0	0	1	2	1	1	100	1
1	6235828	72	1	2010	1	3	2	1	0	2	0	0	1	3	1	1	101	1
1	6235852	68	1	2010	1	3	2	0	0	2	0	0	1	1	1	1	99	1
1	6236146	65	1	2010	1	3	3	0	0	2	0	0	2	2	1	1	106	1
1	6237120	68	1	2010	0	3	2	0	0	2	1	0	2	3	1	1	107	1
1	6237323	67	1	2010	1	2	2	0	0	2	1	0	1	1	1	1	99	1
1	6237417	68	1	2012	1	3	2	0	0	2	0	0	1	2	1	0	70	0
1	6237489	67	1	2014	1	2	2	0	0	2	0	0	1	1	1	1	59	1
1	6237979	68	1	2010	1	3	3	1	0	2	0	0	1	2	1	0	45	0
1	6238183	69	1	2010	1	3	2	0	0	2	0	0	1	2	1	1	96	1
1	6238299	75	1	2010	0	3	3	0	0	2	0	0	1	2	0	0	67	0
1	6238860	68	1	2010	0	3	2	0	0	2	0	0	1	2	0	0	32	0
1	6239186	67	1	2010	1	1	1	0	0	1	0	0	1	1	1	1	104	1
1	6239204	66	1	2010	1	3	2	0	0	2	0	0	1	2	1	1	96	1
1	6239433	68	1	2010	1	3	2	0	0	2	0	0	1	2	1	1	103	1
1	6239532	71	1	2010	1	3	3	0	0	2	0	0	1	2	1	1	105	1
1	6239595	65	1	2010	1	2	3	0	0	2	0	0	1	1	1	1	105	1
1	6239831	75	1	2010	1	3	2	0	0	2	0	0	1	2	1	1	102	1
1	6239861	72	1	2010	1	1	2	0	0	2	0	0	1	1	1	1	97	1
1	6240179	72	1	2010	1	3	2	0	0	2	0	0	3	3	1	1	107	1
1	6240182	66	1	2010	0	3	3	0	0	2	0	0	1	2	1	1	102	1
1	6240554	65	1	2010	1	2	2	0	0	2	0	0	1	1	1	1	96	1
1	6240628	67	1	2010	1	2	2	0	0	2	0	0	1	1	1	1	99	1
1	6240684	69	1	2010	1	3	2	0	0	2	0	0	3	1	1	1	96	1
1	6240918	73	1	2010	0	3	3	0	0	2	0	0	1	2	1	1	97	1
1	6241002	67	1	2010	0	2	2	0	0	2	0	0	1	1	1	1	97	1
1	6241105	69	1	2010	0	3	2	0	0	2	0	0	1	2	1	1	107	1
1	6241552	65	1	2010	1	2	2	0	0	2	0	0	1	2	1	0	81	0
1	6241583	66	1	2010	0	4	2	0	0	2	0	0	1	2	1	1	101	1
1	6242481	69	1	2010	1	3	2	0	0	2	0	0	1	2	1	1	97	1
1	6242483	65	1	2010	1	3	2	0	0	2	0	0	1	2	1	1	105	1
1	6242508	69	1	2010	0	3	2	0	0	2	0	0	2	2	1	1	100	1
1	6242762	66	1	2010	0	3	2	0	0	2	0	0	1	2	1	1	102	1
1	6242825	66	1	2010	1	3	2	0	0	2	0	0	2	3	1	1	96	1
1	6243959	67	1	2010	1	2	3	0	0	2	0	0	1	2	1	1	96	1
1	6243990	72	1	2010	1	3	3	0	0	2	0	0	1	3	1	1	97	1
1	6244224	69	1	2010	1	3	2	0	0	2	0	0	1	1	1	1	100	1
1	6244229	65	1	2010	1	3	2	1	0	2	0	0	1	2	1	1	102	1
1	6244293	72	1	2010	1	3	3	0	0	2	0	0	1	2	1	1	101	1
1	6244309	69	2	2010	1	3	2	0	0	2	0	0	2	2	1	1	96	1
1	6244625	65	1	2010	1	3	2	0	0	2	1	0	1	2	1	1	105	1
1	6244723	66	1	2010	1	3	3	0	0	2	1	0	1	3	1	1	97	1
1	6244730	65	1	2010	1	3	3	1	0	2	1	0	1	3	1	1	99	1
1	6244935	74	1	2010	1	3	2	0	0	2	0	0	1	2	1	1	105	1
1	6245814	67	1	2010	1	3	2	0	0	2	0	0	1	3	1	1	97	1
1	6246066	83	1	2010	0	2	1	0	0	1	0	0	1	1	1	1	106	1
1	6246448	65	1	2010	1	3	3	0	0	2	0	0	1	1	1	1	105	1
1	6247157	66	1	2010	1	3	3	0	0	2	0	0	1	2	1	1	101	1
1	6247158	65	1	2010	1	3	3	1	0	2	0	0	1	2	1	1	101	1
1	6247192	73	1	2010	1	3	2	0	0	2	0	0	1	2	1	1	105	1
1	6247864	66	1	2010	1	2	2	0	0	2	0	0	1	1	1	1	104	1
1	6247897	66	1	2010	0	3	2	0	0	2	0	0	1	1	1	1	96	1
1	6247900	65	1	2010	1	2	2	0	0	2	0	0	1	1	1	0	60	0
1	6247903	69	3	2010	1	3	3	0	0	2	0	0	1	1	1	1	107	1
1	6247970	67	1	2010	1	3	2	0	0	1	0	0	1	2	1	1	103	1
1	6247981	65	1	2010	1	3	2	0	0	2	0	0	1	2	1	1	98	1
1	6248242	73	1	2010	1	3	3	0	0	2	0	0	1	1	1	1	101	1
1	6248473	73	1	2010	1	3	2	0	0	2	0	0	1	1	1	1	101	1
1	6249185	69	1	2010	1	3	2	0	0	2	0	0	1	3	1	1	99	1
1	6250225	69	1	2010	1	2	2	0	0	2	0	0	1	1	1	1	97	1
1	6250557	65	1	2010	0	3	3	0	0	2	0	0	2	2	0	0	88	0
1	6250856	66	1	2010	1	3	3	0	0	2	0	0	2	2	1	1	96	1
1	6251470	75	1	2010	1	2	1	0	0	1	0	0	1	1	1	0	94	0
1	6251617	66	2	2010	0	2	2	0	0	2	0	0	1	2	1	0	71	0
1	6251771	68	1	2010	0	2	3	0	0	2	0	0	1	3	1	1	103	1
1	6253404	81	1	2010	0	3	2	0	0	1	0	0	2	3	0	0	36	0
1	6253434	81	1	2010	1	3	1	0	0	1	0	0	1	3	0	0	48	0
1	6253639	68	1	2010	1	3	2	0	0	2	0	0	1	1	1	1	99	1
1	6254606	65	1	2010	0	2	2	0	0	2	0	0	1	2	1	0	81	0
1	6254851	67	1	2010	1	3	2	0	0	2	0	0	1	2	1	1	99	1
1	6255105	65	1	2010	1	3	3	0	0	2	0	0	1	2	1	1	98	1
1	6255108	67	1	2010	0	3	2	0	0	2	0	0	1	1	1	0	88	0
1	6255133	69	1	2012	1	3	2	0	0	2	0	0	1	2	1	1	77	1
1	6255190	71	1	2010	1	3	3	0	0	2	0	0	1	3	1	1	103	1
1	6255270	65	1	2010	1	2	2	0	0	2	0	0	1	1	1	1	100	1
1	6255284	67	2	2010	1	2	3	0	0	2	0	0	1	2	1	1	107	1
1	6255285	72	1	2010	1	3	3	0	0	2	0	0	1	2	1	1	99	1
1	6255317	66	1	2010	1	2	2	0	0	2	0	0	1	1	1	1	100	1
1	6255539	69	1	2010	0	3	3	0	0	2	0	0	1	3	1	1	96	1
1	6255581	69	1	2010	1	3	2	0	0	2	0	0	1	3	1	1	96	1
1	6255583	68	1	2010	1	3	2	0	0	2	0	0	1	2	1	1	97	1
1	6255646	67	1	2010	0	3	2	0	0	2	0	0	1	2	1	1	55	1
1	6255795	66	1	2010	1	3	2	0	0	2	0	0	1	2	1	1	100	1
1	6256370	65	1	2010	1	2	2	0	0	2	0	0	1	1	1	1	97	1
1	6256508	68	1	2010	1	1	1	0	0	1	0	0	1	1	1	1	105	1
1	6256535	73	1	2010	1	3	1	0	0	1	0	0	1	2	1	1	107	1
1	6256540	82	1	2010	1	2	1	0	0	1	0	0	1	1	1	1	104	1
1	6256619	65	1	2010	1	2	2	0	0	2	0	0	1	2	1	0	23	0
1	6256622	69	1	2010	1	3	4	0	0	2	0	0	1	2	1	1	97	1
1	6256701	66	1	2010	1	3	2	0	0	2	0	0	1	1	1	1	107	1
1	6256953	77	1	2010	1	2	1	0	0	1	0	0	1	2	1	0	78	0
1	6257033	66	1	2011	0	3	2	0	0	2	0	0	1	2	1	1	93	1
1	6257053	68	1	2011	1	2	2	0	0	2	0	0	1	2	1	1	91	1
1	6257093	66	1	2011	1	2	2	0	0	2	0	0	1	1	1	1	91	1
1	6257607	73	1	2011	1	3	3	0	0	2	0	0	1	2	1	1	93	1
1	6257693	71	1	2011	1	3	2	0	0	2	0	0	2	3	1	1	95	1
1	6257814	66	1	2011	1	3	2	0	0	2	0	0	1	1	1	1	91	1
1	6258202	70	1	2011	1	3	2	0	0	2	0	0	1	2	1	1	91	1
1	6258563	68	1	2011	1	3	2	0	0	2	0	0	2	2	1	1	94	1
1	6258580	69	1	2011	1	2	3	0	0	2	0	0	1	2	1	1	77	1
1	6258586	73	1	2011	1	3	3	0	0	2	0	0	1	2	1	1	94	1
1	6258594	65	1	2011	1	3	3	0	0	2	0	0	2	2	1	1	94	1
1	6258848	65	1	2010	1	3	2	0	0	2	0	0	1	2	1	1	96	1
1	6259150	66	3	2010	1	3	2	0	0	2	0	0	2	2	1	1	96	1
1	6259382	65	1	2011	1	2	2	0	0	2	0	0	1	1	1	1	94	1
1	6260878	68	3	2011	0	3	2	0	0	2	0	0	1	2	1	1	93	1
1	6261007	78	1	2011	1	1	1	0	0	1	0	0	1	1	1	1	89	1
1	6261163	69	1	2011	1	3	3	0	0	2	0	0	1	2	1	1	90	1
1	6261235	74	1	2011	1	3	2	0	0	1	0	0	1	2	1	1	94	1
1	6261237	69	2	2011	1	3	2	0	0	2	0	0	3	1	1	1	87	1
1	6261375	66	1	2011	1	3	3	0	0	2	0	0	1	3	1	1	89	1
1	6261410	68	1	2011	1	3	2	0	0	2	0	0	1	1	1	1	91	1
1	6261413	73	1	2011	1	3	2	0	0	2	0	0	1	2	1	0	24	0
1	6261647	67	1	2011	0	3	2	0	0	2	0	0	1	2	1	1	92	1
1	6261691	71	1	2011	0	3	3	0	0	2	0	0	1	3	1	1	91	1
1	6261701	68	1	2011	1	3	2	0	0	2	0	0	2	2	1	1	92	1
1	6261825	66	1	2011	1	2	2	0	0	2	0	0	1	2	1	1	93	1
1	6261889	68	1	2011	1	3	3	0	0	2	0	0	1	2	1	0	47	0
1	6262652	65	1	2011	1	3	2	0	0	2	0	0	1	3	1	1	85	1
1	6262746	66	1	2011	1	3	3	0	0	2	1	0	2	3	1	1	89	1
1	6263346	79	1	2011	0	3	1	0	0	1	0	0	2	2	1	1	88	1
1	6263661	66	1	2011	1	3	2	0	0	2	0	0	1	2	1	1	94	1
1	6263849	66	1	2011	1	2	3	0	0	2	0	0	1	2	1	1	91	1
1	6264034	68	1	2011	0	3	3	0	0	2	0	0	1	2	1	1	88	1
1	6264297	71	1	2011	1	3	3	0	0	2	0	0	1	2	1	1	91	1
1	6264543	70	1	2011	1	2	2	0	0	2	0	0	1	2	1	1	93	1
1	6264681	66	1	2011	1	1	2	0	0	2	0	0	1	1	1	1	92	1
1	6264739	65	1	2011	1	3	4	1	0	2	0	0	2	3	1	1	93	1
1	6264776	68	1	2011	1	3	2	0	0	2	0	0	1	2	1	1	1	1
1	6264804	66	1	2011	1	3	2	0	0	2	0	0	1	1	1	1	94	1
1	6265078	68	1	2010	1	3	2	0	0	2	0	0	1	1	1	1	96	1
1	6265081	66	1	2010	1	3	3	0	0	2	0	0	1	2	1	1	98	1
1	6265217	67	1	2011	1	2	2	0	0	2	0	0	2	2	1	1	88	1
1	6265250	67	1	2011	1	3	3	0	0	2	0	0	1	2	1	1	93	1
1	6265252	69	1	2011	1	2	2	0	0	2	0	0	1	1	1	1	92	1
1	6265274	65	2	2011	1	2	3	0	0	2	0	0	2	1	1	1	91	1
1	6265283	67	1	2011	1	2	2	0	0	2	0	0	1	2	1	1	92	1
1	6265591	65	1	2011	1	2	2	0	0	2	0	0	1	2	1	1	85	1
1	6266179	68	1	2011	1	3	2	0	0	2	0	0	1	2	1	1	88	1
1	6266273	67	1	2011	0	3	2	0	0	2	0	0	1	2	1	1	88	1
1	6267031	70	1	2011	1	3	2	0	0	2	0	0	2	2	1	1	91	1
1	6267720	65	1	2011	0	3	2	0	0	2	0	0	1	2	1	1	93	1
1	6268373	67	1	2011	1	3	3	0	0	2	0	0	1	3	1	1	85	1
1	6268682	80	1	2011	1	3	1	0	0	1	0	0	1	2	1	1	85	1
1	6268723	74	1	2011	1	2	2	0	0	2	0	0	2	1	1	1	88	1
1	6268832	65	1	2011	1	3	3	0	0	2	0	0	1	2	1	1	88	1
1	6268935	69	1	2011	1	2	1	0	0	1	0	0	1	1	1	1	94	1
1	6269599	68	1	2011	1	2	2	0	0	2	0	0	1	1	1	1	86	1
1	6271095	69	1	2011	1	2	2	0	0	2	0	0	1	1	1	0	10	0
1	6271347	68	1	2011	1	3	2	0	0	2	0	0	1	2	1	1	92	1
1	6271712	71	1	2011	1	2	2	0	0	2	0	0	1	1	1	1	90	1
1	6271825	67	1	2011	1	3	2	0	0	2	0	0	1	2	1	1	91	1
1	6271853	66	1	2011	1	2	2	0	0	2	0	0	1	1	1	1	87	1
1	6271963	68	1	2011	1	3	3	0	0	2	0	0	1	3	1	1	87	1
1	6272929	89	1	2011	1	2	2	0	0	2	0	0	1	1	1	1	6	1
1	6273155	67	1	2011	1	3	3	0	0	2	1	0	1	3	1	1	94	1
1	6273339	76	1	2011	1	3	3	0	0	2	0	0	2	3	1	1	94	1
1	6273648	72	1	2011	1	3	2	0	0	2	0	0	1	2	1	1	94	1
1	6274199	69	1	2011	0	3	2	0	0	2	0	0	1	3	1	1	94	1
1	6274265	67	1	2011	1	3	2	0	0	2	0	0	1	2	1	1	90	1
1	6274743	72	1	2011	1	3	3	0	0	2	1	0	1	2	1	1	95	1
1	6275237	65	1	2011	1	3	2	0	0	2	0	0	1	3	1	1	92	1
1	6275308	67	1	2011	1	2	2	0	0	2	0	0	1	1	1	1	92	1
1	6275413	81	1	2011	1	2	1	0	0	1	0	0	1	2	1	1	95	1
1	6275460	65	1	2011	1	3	2	0	0	2	0	0	1	2	1	1	91	1
1	6276103	69	1	2011	0	3	3	1	0	2	1	0	1	3	0	0	71	0
1	6276157	65	1	2011	1	2	2	0	0	2	0	0	1	2	1	1	85	1
1	6276164	65	1	2011	1	3	3	0	0	2	0	0	1	2	1	1	84	1
1	6277902	68	1	2011	1	2	2	0	0	2	0	0	1	2	1	1	90	1
1	6277906	65	1	2011	0	3	2	0	0	2	0	0	1	2	1	1	75	1
1	6278449	66	1	2011	1	2	2	0	0	2	0	0	1	1	1	1	91	1
1	6278837	67	2	2011	0	3	2	0	0	2	0	0	1	2	1	1	91	1
1	6279073	66	1	2011	1	3	3	0	0	2	0	0	2	2	1	1	85	1
1	6279302	68	1	2011	1	3	3	0	0	2	0	0	1	2	1	1	5	1
1	6280323	65	1	2013	1	3	2	0	0	2	0	0	1	2	1	1	70	1
1	6280534	67	1	2011	0	3	2	0	0	2	0	0	1	1	1	1	87	1
1	6281033	85	1	2011	1	3	2	0	0	2	0	0	1	2	1	1	4	1
1	6281064	66	1	2011	1	3	2	0	0	2	0	0	1	2	1	1	84	1
1	6281997	75	1	2011	1	3	1	0	0	1	1	0	3	3	1	1	87	1
1	6283029	87	1	2011	0	3	4	0	0	1	0	0	2	3	1	0	32	0
1	6283454	73	1	2011	1	3	3	0	0	2	1	0	1	2	1	1	85	1
1	6284271	67	1	2011	1	2	2	0	0	2	0	0	1	1	1	1	85	1
1	6284561	65	1	2011	1	3	2	0	0	2	0	0	1	2	1	1	4	1
1	6284581	72	2	2010	0	3	2	0	0	2	0	0	1	1	1	1	100	1
1	6284853	71	1	2011	1	1	2	0	0	2	0	0	1	1	1	1	85	1
1	6286094	66	1	2011	1	3	2	0	0	2	0	0	1	2	1	1	84	1
1	6286102	70	1	2011	1	2	2	0	0	2	0	0	1	1	1	1	66	1
1	6286175	68	1	2011	1	3	3	0	0	2	0	0	1	2	1	1	86	1
1	6286238	66	1	2011	0	3	3	0	0	2	0	0	2	2	1	1	88	1
1	6286354	65	1	2011	1	3	2	0	0	2	0	0	1	1	1	1	86	1
1	6286616	65	1	2011	1	3	2	0	0	2	0	0	2	2	1	1	90	1
1	6286721	69	1	2011	1	3	2	0	0	2	0	0	1	2	1	1	84	1
1	6286806	65	1	2011	1	3	2	0	1	1	0	0	3	2	1	0	32	0
1	6287552	88	1	2012	1	3	2	0	1	1	0	0	3	2	0	0	18	0
1	6288280	65	1	2011	1	2	1	0	0	1	0	0	1	1	1	1	93	1
1	6288645	67	1	2011	1	3	2	0	0	2	0	0	1	1	1	1	93	1
1	6288707	74	1	2011	1	3	3	1	0	2	0	0	1	3	1	0	35	0
1	6288840	65	1	2011	1	2	2	0	0	2	0	0	1	1	1	1	88	1
1	6288889	78	2	2011	1	2	1	0	0	1	0	0	1	1	1	0	34	0
1	6289158	67	1	2011	0	3	3	0	0	2	0	0	1	3	1	0	6	0
1	6289183	74	1	2011	1	3	3	0	0	2	0	0	1	2	1	1	88	1
1	6289201	76	1	2011	1	3	3	1	0	2	0	0	1	2	1	1	84	1
1	6289235	66	1	2011	1	2	2	0	0	2	0	0	1	1	1	1	85	1
1	6289238	66	1	2011	0	3	3	0	0	2	0	0	1	2	1	1	84	1
1	6289251	65	1	2011	1	3	3	0	1	2	1	0	1	3	1	1	90	1
1	6289279	69	1	2011	1	3	3	0	0	2	0	0	1	2	1	1	84	1
1	6289344	66	1	2011	0	3	3	0	0	2	0	0	1	1	1	1	89	1
1	6289642	65	1	2011	0	3	2	0	0	2	0	0	1	2	1	0	58	0
1	6289887	66	1	2011	1	2	2	0	0	2	0	0	1	1	1	1	87	1
1	6289947	73	1	2011	0	2	1	0	0	1	0	0	1	1	1	0	49	0
1	6289949	85	1	2011	1	1	1	0	0	1	0	0	1	1	1	0	64	0
1	6290253	65	1	2011	1	3	2	0	0	2	0	0	1	1	1	1	86	1
1	6290654	69	1	2011	1	3	3	0	0	2	0	0	1	1	1	1	94	1
1	6290741	67	1	2011	0	2	2	0	0	2	0	0	3	1	1	1	94	1
1	6290840	67	1	2011	0	2	2	0	0	2	0	0	1	1	1	1	21	1
1	6290850	71	1	2011	1	2	1	0	0	1	0	0	1	1	1	1	91	1
1	6290985	66	1	2011	1	3	2	0	0	2	0	0	1	1	1	1	94	1
1	6290994	68	3	2011	0	3	3	0	0	2	0	0	2	2	1	1	94	1
1	6291016	68	1	2011	1	3	3	0	0	2	0	0	1	1	1	1	94	1
1	6291133	67	1	2011	1	3	3	0	0	2	0	0	1	1	1	1	93	1
1	6291171	73	1	2011	0	3	2	0	0	2	0	0	1	2	1	1	94	1
1	6291216	66	1	2011	1	3	3	0	0	2	0	0	1	3	1	1	92	1
1	6291282	71	1	2011	1	2	2	0	0	2	0	0	1	2	1	1	93	1
1	6291401	66	1	2011	1	3	3	0	0	2	0	0	2	3	1	1	94	1
1	6291496	69	1	2011	1	3	2	0	0	2	0	0	1	1	1	1	90	1
1	6291578	74	1	2011	1	3	3	0	0	2	0	0	1	3	1	1	92	1
1	6291588	67	2	2011	1	3	2	0	0	2	0	0	1	2	1	1	91	1
1	6291627	71	1	2011	1	3	2	0	0	2	0	0	1	2	1	1	91	1
1	6291660	67	1	2011	1	3	2	0	0	2	0	0	1	2	1	1	91	1
1	6291663	66	1	2011	1	3	2	0	0	2	0	0	1	2	1	1	1	1
1	6291803	68	1	2011	0	3	2	0	0	2	0	0	1	2	1	1	92	1
1	6291826	66	1	2011	0	3	3	0	0	2	0	0	1	2	1	1	92	1
1	6291833	68	3	2011	0	3	2	0	0	2	0	0	1	1	1	1	90	1
1	6291837	66	1	2011	1	3	2	0	0	2	0	0	1	1	1	1	89	1
1	6291853	72	3	2011	1	3	2	0	0	2	0	0	1	2	1	0	23	0
1	6291878	65	1	2011	1	3	2	0	0	2	0	0	1	2	1	1	90	1
1	6292062	70	1	2011	1	3	2	0	0	2	0	0	2	1	1	1	94	1
1	6292309	87	2	2012	1	3	1	0	0	1	0	0	3	3	0	0	37	0
1	6292419	66	1	2011	1	3	2	0	0	2	0	0	1	2	1	1	91	1
1	6292722	71	1	2011	1	3	2	0	0	2	0	0	1	2	1	1	88	1
1	6292882	68	1	2011	1	3	2	0	0	2	0	0	1	2	1	1	86	1
1	6293056	65	1	2012	1	3	3	0	0	2	0	0	1	2	1	1	83	1
1	6293063	67	1	2012	1	3	2	0	0	2	0	0	1	3	1	1	83	1
1	6293089	65	2	2012	1	3	3	0	0	2	0	0	2	3	1	1	83	1
1	6293148	67	1	2012	1	2	1	0	0	1	0	0	1	1	1	1	80	1
1	6293328	66	1	2012	1	3	2	0	0	2	0	0	1	2	1	1	81	1
1	6293877	66	1	2011	0	2	2	0	0	2	0	0	1	1	1	1	95	1
1	6293928	72	1	2011	1	3	2	0	0	2	0	0	1	1	1	1	30	1
1	6294454	73	1	2011	1	3	3	0	0	2	0	0	1	2	1	1	91	1
1	6294456	70	1	2011	1	3	2	0	0	2	0	0	1	2	1	1	90	1
1	6294463	65	1	2011	1	2	2	0	0	2	0	0	1	1	1	1	93	1
1	6294664	70	1	2011	1	3	3	0	0	2	0	0	2	2	1	1	90	1
1	6294716	69	1	2011	1	3	3	0	0	2	0	0	1	2	1	1	89	1
1	6294739	66	1	2010	1	3	2	0	0	2	0	0	1	2	1	1	98	1
1	6294786	70	1	2010	1	3	2	0	0	2	0	0	1	3	1	1	100	1
1	6294792	66	1	2011	1	3	2	0	0	2	0	0	1	2	1	1	95	1
1	6294869	71	1	2011	1	3	2	0	0	2	0	0	1	2	0	0	90	0
1	6294874	67	1	2011	1	3	2	0	0	2	0	0	2	2	1	1	93	1
1	6295193	66	2	2011	1	3	3	1	0	2	0	0	1	2	1	1	90	1
1	6295266	68	3	2011	0	3	2	0	0	2	0	0	1	2	1	1	55	1
1	6295552	68	1	2011	1	3	2	0	0	2	0	0	2	2	1	1	85	1
1	6295632	66	1	2011	1	3	2	0	0	2	0	0	1	2	1	1	86	1
1	6295701	67	1	2011	1	3	2	0	0	2	0	0	1	1	1	1	88	1
1	6295735	65	1	2011	1	3	2	0	0	2	0	0	1	1	1	1	86	1
1	6295738	66	1	2011	1	2	2	0	0	2	0	0	1	1	1	1	85	1
1	6295749	66	1	2011	1	3	2	0	0	2	0	0	2	2	1	1	84	1
1	6295790	66	2	2011	1	3	2	0	0	2	0	0	1	1	1	1	86	1
1	6295819	68	1	2012	0	3	3	0	0	2	0	0	1	1	1	1	82	1
1	6295834	66	1	2011	0	3	3	0	0	2	0	0	1	2	1	0	61	0
1	6295873	65	1	2011	1	3	2	0	0	2	0	0	1	2	1	1	86	1
1	6295909	66	1	2011	1	3	3	0	0	2	0	0	1	2	1	1	88	1
1	6295946	67	1	2011	1	3	2	0	0	2	0	0	1	2	1	1	84	1
1	6296020	68	1	2011	1	2	2	0	0	2	0	0	1	1	1	1	86	1
1	6296166	66	1	2010	1	2	2	0	0	2	0	0	1	1	1	1	98	1
1	6296183	70	2	2011	1	3	2	0	0	2	0	0	1	2	1	1	84	1
1	6296939	67	1	2012	0	2	2	0	0	1	0	0	1	1	1	1	79	1
1	6296974	69	1	2012	1	3	2	0	0	1	0	0	1	2	1	1	79	1
1	6297994	67	1	2012	1	3	3	0	0	2	0	0	2	3	1	1	83	1
1	6298008	66	1	2012	1	2	2	0	0	2	0	0	1	1	1	1	79	1
1	6298091	66	1	2012	1	3	2	0	0	2	0	0	1	2	1	1	83	1
1	6298213	66	1	2012	1	3	2	0	0	2	0	0	1	2	1	1	83	1
1	6298433	67	1	2012	1	3	2	0	0	2	0	0	1	2	1	1	81	1
1	6298514	71	1	2012	0	3	2	0	0	1	1	0	1	3	1	1	78	1
1	6299347	68	1	2012	1	3	2	0	0	2	0	0	1	2	1	1	80	1
1	6299350	71	1	2012	1	2	2	0	0	2	0	0	1	1	1	1	79	1
1	6299408	69	1	2012	1	3	3	0	0	2	1	0	1	3	0	0	73	0
1	6301154	71	1	2012	1	3	2	0	0	2	0	0	1	1	1	1	80	1
1	6301219	69	2	2012	0	3	2	0	0	2	0	0	2	3	1	1	74	1
1	6303069	66	1	2012	1	3	2	0	0	2	0	0	1	1	1	1	80	1
1	6303128	72	1	2012	1	3	2	0	0	2	0	0	1	2	1	1	82	1
1	6303221	66	2	2012	1	3	3	0	0	2	0	0	2	3	1	1	83	1
1	6304063	65	1	2012	1	1	2	0	0	2	0	0	1	1	1	1	81	1
1	6304140	65	1	2012	1	2	2	0	0	2	0	0	1	1	1	1	80	1
1	6304342	66	2	2012	1	2	3	1	0	2	0	0	2	1	1	1	83	1
1	6304451	80	1	2012	0	2	1	0	0	1	1	0	3	3	1	1	83	1
1	6304454	69	1	2012	0	1	2	0	0	2	0	0	1	1	1	1	80	1
1	6304474	70	1	2012	1	2	2	0	0	2	0	0	1	2	1	1	81	1
1	6304544	65	1	2012	1	3	3	0	0	2	0	0	1	2	1	1	76	1
1	6304611	66	1	2012	1	3	2	0	0	2	0	0	1	2	1	1	76	1
1	6304624	67	1	2012	1	3	3	0	0	2	0	0	1	2	1	1	76	1
1	6304677	65	1	2012	1	2	2	0	0	2	0	0	1	1	1	1	83	1
1	6305168	71	1	2012	1	3	2	0	0	2	0	0	1	3	1	1	82	1
1	6305230	67	1	2014	1	3	2	0	0	2	0	0	1	3	1	1	55	1
1	6306023	68	1	2012	0	3	2	0	0	2	0	0	1	3	1	1	74	1
1	6306329	66	2	2012	0	3	3	0	0	2	0	0	2	3	1	1	75	1
1	6306667	68	1	2012	0	3	1	0	0	1	1	0	1	2	1	1	80	1
1	6306736	72	1	2012	1	3	3	0	0	2	0	0	1	3	1	1	81	1
1	6306780	72	1	2012	1	3	1	0	0	1	1	0	1	3	1	1	81	1
1	6307436	65	1	2012	1	3	2	0	0	2	0	0	2	2	1	1	79	1
1	6307501	69	1	2012	1	3	2	0	0	2	0	0	1	2	1	1	80	1
1	6307829	72	1	2012	1	3	2	0	0	2	0	0	1	2	1	1	80	1
1	6307869	71	1	2012	1	3	2	0	0	2	0	0	1	3	1	1	82	1
1	6307933	71	1	2012	1	3	2	0	0	2	0	0	1	2	1	1	82	1
1	6308450	83	1	2012	1	2	1	0	0	1	0	0	1	1	1	0	74	0
1	6308970	68	2	2012	0	2	1	0	0	1	0	0	1	1	1	1	78	1
1	6309154	67	1	2011	1	3	3	0	0	2	1	0	1	2	1	1	84	1
1	6309738	67	1	2012	1	3	2	1	0	2	1	0	1	3	1	1	80	1
1	6310200	73	1	2012	1	3	3	0	0	2	0	0	3	3	1	1	82	1
1	6311123	69	1	2012	1	3	2	0	0	2	0	0	1	2	1	1	82	1
1	6311787	68	1	2012	1	3	2	0	0	2	0	0	1	2	1	1	74	1
1	6312493	72	1	2010	1	3	3	0	0	2	0	0	1	2	1	1	104	1
1	6312538	68	1	2012	1	3	2	0	0	2	0	0	1	2	1	1	83	1
1	6312705	73	1	2012	0	3	2	0	0	2	0	0	2	2	1	1	75	1
1	6312870	67	1	2012	1	3	3	0	0	2	0	0	1	3	1	1	76	1
1	6312988	72	2	2012	0	3	4	0	0	2	0	0	1	2	1	1	1	1
1	6313049	65	1	2011	1	2	2	0	0	2	0	0	1	1	1	0	80	0
1	6313308	69	1	2012	1	3	1	0	0	1	1	0	1	2	1	0	66	0
1	6313442	68	1	2011	1	3	3	0	0	2	0	0	1	2	1	1	88	1
1	6313561	65	1	2012	1	3	3	0	0	2	0	0	3	2	1	1	80	1
1	6313565	69	1	2011	1	3	3	0	0	2	0	0	1	2	1	1	84	1
1	6313621	65	1	2011	0	3	2	0	0	2	0	0	1	1	1	1	84	1
1	6314018	69	2	2012	1	2	1	0	0	1	1	0	1	1	1	1	77	1
1	6314036	66	1	2012	1	3	3	0	0	2	0	0	2	2	1	1	73	1
1	6314127	67	1	2011	1	3	2	0	0	2	0	0	1	2	1	1	84	1
1	6314255	68	1	2012	1	2	2	0	0	2	0	0	1	2	1	1	72	1
1	6314622	67	1	2012	1	3	3	0	0	2	0	0	1	2	1	1	75	1
1	6314785	72	1	2012	1	3	2	0	0	2	0	0	2	2	1	1	78	1
1	6314976	75	1	2012	1	3	3	0	0	2	0	0	3	3	1	1	73	1
1	6316350	65	1	2012	1	1	2	0	0	2	0	0	1	1	1	1	76	1
1	6316470	65	3	2012	1	3	3	0	0	2	0	0	1	3	1	1	80	1
1	6316658	68	1	2013	0	3	2	0	0	2	0	0	1	2	1	1	64	1
1	6316679	66	1	2012	1	3	2	0	0	2	0	0	1	3	1	1	79	1
1	6316691	67	1	2012	1	3	3	0	0	2	0	0	1	3	1	1	81	1
1	6316701	67	1	2012	1	3	2	0	0	2	0	0	1	2	1	1	81	1
1	6316708	70	1	2012	1	3	2	0	0	2	0	0	1	3	1	1	80	1
1	6316761	67	1	2012	1	3	2	0	0	2	0	0	1	1	1	1	79	1
1	6316787	71	1	2012	0	3	2	0	0	2	0	0	1	1	1	1	80	1
1	6316804	65	1	2012	1	3	3	0	0	2	0	0	1	3	1	1	79	1
1	6316810	70	1	2012	0	3	2	0	0	2	0	0	2	1	1	1	80	1
1	6316827	67	1	2012	1	3	3	0	0	2	0	0	1	2	1	1	79	1
1	6316848	70	1	2012	1	3	2	0	0	2	0	0	2	2	1	1	80	1
1	6317097	67	1	2012	0	2	2	0	0	2	0	0	1	2	1	1	83	1
1	6317388	84	1	2012	1	3	1	0	0	1	0	0	1	3	1	0	6	0
1	6317484	69	1	2012	1	3	2	0	0	2	0	0	1	2	1	1	81	1
1	6317919	66	1	2012	1	3	2	0	0	2	0	0	1	2	1	1	80	1
1	6317938	69	1	2012	1	2	2	0	0	2	0	0	2	2	1	1	77	1
1	6318094	68	1	2012	1	3	2	0	0	2	0	0	1	3	1	1	77	1
1	6318113	68	1	2012	1	3	2	0	0	2	0	0	1	1	1	1	76	1
1	6318116	69	1	2012	1	3	2	0	0	2	0	0	1	1	1	1	77	1
1	6318126	66	1	2012	1	3	2	0	0	2	0	0	1	2	1	1	75	1
1	6318228	69	1	2012	1	3	2	0	0	2	0	0	1	2	1	1	76	1
1	6318249	71	1	2012	1	3	2	0	0	2	0	0	2	3	1	1	74	1
1	6318823	66	2	2012	0	3	3	0	0	2	0	0	2	3	1	1	75	1
1	6318847	70	1	2012	1	3	2	0	0	2	0	0	1	2	1	1	74	1
1	6319381	66	1	2012	1	3	2	0	0	2	0	0	1	2	1	1	83	1
1	6319526	67	3	2012	1	3	2	0	0	2	0	0	1	2	1	1	83	1
1	6319531	66	1	2012	1	2	2	0	0	2	0	0	1	3	1	1	72	1
1	6319582	65	1	2012	1	3	2	0	0	2	0	0	1	2	1	1	83	1
1	6319648	71	1	2012	1	3	2	0	0	2	0	0	1	2	1	1	73	1
1	6319784	66	1	2012	1	3	2	0	0	2	0	0	1	1	1	1	83	1
1	6319921	66	1	2012	1	2	2	0	0	2	0	0	1	2	1	1	73	1
1	6319977	70	1	2012	1	3	3	0	0	2	0	0	1	3	1	1	74	1
1	6319995	68	1	2012	1	3	2	0	0	2	0	0	1	1	1	1	73	1
1	6320002	65	1	2012	0	3	2	0	0	2	0	0	1	1	1	1	81	1
1	6320055	70	1	2012	1	3	2	0	0	2	0	0	1	1	1	1	77	1
1	6320294	66	1	2012	0	1	3	0	0	2	0	0	1	1	1	1	72	1
1	6320337	66	1	2012	1	3	2	0	0	2	0	0	1	2	1	1	76	1
1	6320341	65	1	2012	1	3	3	0	0	2	0	0	1	3	1	1	73	1
1	6320382	71	1	2012	0	3	2	0	0	2	0	0	1	2	1	1	83	1
1	6320455	69	1	2012	1	3	2	0	0	2	0	0	1	2	1	1	74	1
1	6320558	74	3	2012	1	3	4	1	0	1	0	0	3	3	1	1	4	1
1	6321079	76	1	2012	1	3	3	1	0	2	0	0	2	3	1	0	49	0
1	6321224	73	1	2012	1	2	2	0	0	1	0	0	1	1	1	1	81	1
1	6321292	66	1	2012	0	2	2	0	0	2	0	0	1	1	1	0	68	0
1	6321587	67	1	2012	1	3	2	0	0	2	0	0	1	2	1	1	78	1
1	6321673	65	1	2012	0	3	1	0	0	1	0	0	1	2	1	1	74	1
1	6321873	65	1	2012	0	3	2	0	0	2	0	0	2	2	1	1	73	1
1	6321889	78	1	2012	1	3	2	0	0	2	0	0	1	3	1	0	66	0
1	6321979	68	1	2012	0	3	1	0	0	1	1	0	2	2	1	1	74	1
1	6322476	71	1	2012	1	3	2	0	0	2	0	0	1	1	1	1	76	1
1	6322595	65	1	2012	0	3	3	0	0	2	0	0	1	3	1	1	79	1
1	6322662	79	1	2012	0	3	3	1	0	2	0	0	1	3	1	0	7	0
1	6322843	70	1	2012	1	3	4	0	0	2	1	0	1	3	0	0	74	0
1	6323050	68	2	2012	1	3	2	0	0	2	0	0	2	3	1	1	83	1
1	6323133	66	1	2012	1	3	3	0	0	2	0	0	2	3	1	1	83	1
1	6323791	66	1	2012	1	2	2	0	0	2	0	0	1	1	1	1	82	1
1	6324027	67	1	2012	1	2	2	0	0	2	0	0	3	1	1	1	78	1
1	6324269	67	1	2012	1	2	3	0	0	2	0	0	1	2	1	1	82	1
1	6325006	66	1	2012	1	3	2	0	0	2	0	0	1	2	1	1	73	1
1	6325063	66	1	2012	1	3	3	0	0	2	0	0	2	2	1	1	77	1
1	6325209	73	1	2012	1	3	1	0	1	1	0	0	3	3	0	0	41	0
1	6325306	75	1	2012	1	3	1	0	0	1	0	0	1	2	1	1	82	1
1	6325478	66	1	2012	1	2	2	0	0	2	0	0	3	1	1	1	72	1
1	6325582	68	1	2012	1	3	2	0	0	2	0	0	1	2	1	1	80	1
1	6327892	70	1	2012	1	3	1	0	0	1	1	0	1	2	1	1	78	1
1	6328151	69	1	2012	1	3	3	0	0	2	0	0	1	2	1	1	76	1
1	6328590	75	1	2012	1	3	1	0	0	1	0	0	1	3	0	0	15	0
1	6328680	66	1	2012	1	2	2	0	0	2	0	0	1	1	1	1	74	1
1	6328937	73	3	2012	1	3	2	0	0	2	0	0	1	2	1	1	76	1
1	6329021	65	3	2012	1	3	2	0	0	2	0	0	1	1	1	1	41	1
1	6329368	70	1	2012	1	2	1	0	0	1	0	0	1	1	1	1	73	1
1	6329511	98	1	2012	0	3	4	0	0	1	0	0	3	3	0	0	15	0
1	6329564	70	1	2012	1	3	2	0	0	2	0	0	2	2	1	1	77	1
1	6330234	76	1	2012	0	2	1	0	0	1	1	0	3	1	1	1	83	1
1	6330283	65	1	2012	1	3	2	0	0	2	0	0	1	1	1	1	73	1
1	6330317	67	1	2012	1	3	2	0	0	2	0	0	1	2	1	1	74	1
1	6331060	75	1	2012	1	2	1	0	0	1	0	0	1	1	1	1	76	1
1	6331388	65	1	2012	1	3	2	0	0	2	0	0	1	3	1	1	72	1
1	6331691	68	1	2012	1	3	3	0	0	2	0	0	1	1	1	1	73	1
1	6331902	65	1	2012	0	3	2	0	0	2	0	0	1	2	1	1	75	1
1	6331920	66	1	2012	1	3	2	0	0	2	0	0	1	2	1	1	74	1
1	6331984	68	1	2012	1	3	2	0	0	2	0	0	1	2	1	1	81	1
1	6332058	65	1	2012	0	3	2	0	0	2	0	0	2	3	1	1	78	1
1	6332769	67	1	2012	0	3	2	0	0	2	0	0	2	2	1	1	77	1
1	6332804	71	1	2012	1	3	2	0	0	2	0	0	2	2	1	1	81	1
1	6332872	71	1	2012	1	3	2	0	0	2	0	0	1	2	1	1	82	1
1	6333077	69	1	2012	1	3	2	0	0	2	0	0	2	1	1	1	74	1
1	6333188	65	1	2012	1	3	2	0	0	2	0	0	1	1	1	1	72	1
1	6333249	71	1	2012	1	3	3	0	0	2	0	0	1	2	1	1	73	1
1	6333318	67	1	2012	1	3	2	0	0	2	0	0	1	1	1	1	72	1
1	6333363	69	1	2012	1	3	2	0	0	2	0	0	2	1	1	1	79	1
1	6333560	75	1	2012	0	3	4	1	0	1	0	0	3	3	1	1	2	1
1	6333690	75	2	2012	1	3	2	0	0	1	0	0	3	3	0	0	44	0
1	6333839	76	1	2012	1	3	3	0	0	2	1	0	1	3	1	1	73	1
1	6334420	65	1	2013	1	2	3	0	0	2	0	0	1	2	1	1	71	1
1	6334454	66	1	2013	1	3	3	0	0	2	0	0	1	3	1	1	71	1
1	6334770	69	1	2013	1	3	3	0	0	2	1	0	2	3	1	1	70	1
1	6334859	68	1	2013	1	3	3	0	0	2	0	0	1	3	1	1	70	1
1	6335189	73	1	2013	1	3	3	0	0	2	0	0	1	2	1	1	71	1
1	6335268	71	1	2013	1	3	3	0	0	2	0	0	3	2	1	1	71	1
1	6335335	69	1	2013	1	3	2	0	0	2	0	0	1	3	1	1	70	1
1	6335356	67	1	2013	0	2	2	0	0	2	0	0	1	1	1	1	70	1
1	6335377	66	1	2013	1	3	2	0	0	2	0	0	1	2	1	1	71	1
1	6335386	67	1	2013	1	3	3	0	0	2	0	0	1	2	1	1	71	1
1	6335603	65	1	2013	0	2	2	0	0	2	0	0	1	2	1	1	69	1
1	6335917	67	1	2013	1	3	3	0	0	2	0	0	1	2	1	1	69	1
1	6336001	72	2	2013	1	2	2	0	0	2	0	0	2	1	1	1	70	1
1	6336009	66	1	2013	1	3	2	0	0	2	0	0	1	2	1	1	67	1
1	6336122	68	1	2013	1	3	3	0	0	2	0	0	2	2	1	0	42	0
1	6336217	69	1	2013	1	3	2	0	0	2	0	0	1	2	1	1	67	1
1	6336454	65	1	2013	1	3	2	0	0	2	0	0	1	1	1	1	2	1
1	6336945	72	1	2013	1	3	2	0	0	2	0	0	1	3	0	0	69	0
1	6337119	67	1	2013	0	3	3	0	0	2	0	0	1	3	1	1	65	1
1	6337775	70	1	2013	1	3	2	0	0	2	0	0	1	2	1	1	68	1
1	6338161	70	1	2013	1	3	2	0	0	2	0	0	1	1	1	1	70	1
1	6338414	65	2	2013	1	3	2	0	0	2	0	0	1	2	1	1	71	1
1	6338422	67	1	2013	1	3	3	0	0	2	0	0	1	3	1	1	68	1
1	6338426	67	1	2013	1	3	3	0	0	2	0	0	1	3	1	1	71	1
1	6338849	73	1	2013	1	2	1	0	0	1	0	0	1	1	1	1	70	1
1	6338891	71	1	2013	1	3	2	0	0	2	0	0	1	3	1	1	71	1
1	6339006	66	1	2013	0	3	3	0	0	2	0	0	1	2	1	1	71	1
1	6339074	68	1	2013	1	3	2	0	0	2	0	0	1	2	1	1	70	1
1	6339221	71	1	2013	1	3	2	0	0	2	0	0	1	3	1	1	69	1
1	6339400	68	1	2013	1	3	2	0	0	2	0	0	1	2	1	1	68	1
1	6339427	66	1	2013	1	3	3	0	0	2	0	0	1	2	1	1	69	1
1	6339486	68	1	2013	1	3	3	1	0	2	0	0	2	3	1	1	69	1
1	6339611	68	1	2013	1	3	3	0	0	2	0	0	1	3	1	1	67	1
1	6339703	66	1	2013	0	3	2	0	0	2	0	0	1	2	1	1	70	1
1	6339706	70	1	2013	1	3	2	0	0	2	0	0	1	2	1	1	66	1
1	6339733	75	1	2013	1	3	2	0	0	2	0	0	2	3	1	1	3	1
1	6339737	66	1	2013	0	3	3	1	1	2	0	0	1	2	1	1	68	1
1	6339807	71	1	2013	0	3	2	0	0	2	0	0	1	1	1	1	70	1
1	6340216	65	1	2013	0	3	2	0	0	2	0	0	2	1	1	1	64	1
1	6340493	66	1	2013	1	3	2	0	0	2	0	0	1	2	1	1	67	1
1	6340498	72	1	2013	1	3	3	0	0	2	0	0	1	2	1	1	65	1
1	6340590	66	1	2013	1	3	3	0	0	2	0	0	1	2	1	1	70	1
1	6341052	66	1	2013	1	2	1	0	0	1	0	0	1	1	1	1	65	1
1	6341335	68	2	2013	0	3	2	0	0	2	0	0	2	2	1	1	62	1
1	6341946	65	1	2013	0	3	1	0	0	1	0	0	1	2	1	1	67	1
1	6341951	65	1	2013	0	2	2	0	0	1	0	0	1	1	1	1	67	1
1	6342429	66	1	2013	0	3	2	0	0	2	0	0	1	2	1	1	70	1
1	6344017	70	1	2013	1	3	2	0	0	2	0	0	1	3	1	1	68	1
1	6344176	72	1	2012	1	2	2	0	0	2	0	0	1	2	1	1	74	1
1	6344212	67	1	2013	1	2	2	0	0	2	0	0	1	1	1	1	69	1
1	6344319	65	1	2013	1	3	2	0	0	2	0	0	1	3	1	1	66	1
1	6344584	72	1	2013	0	3	2	0	0	2	0	0	1	2	1	1	69	1
1	6344666	67	1	2013	1	3	3	0	0	2	0	0	1	2	1	1	70	1
1	6344801	69	1	2013	1	3	2	0	0	2	0	0	1	2	1	1	66	1
1	6344821	66	1	2013	0	3	2	0	0	2	0	0	1	2	1	1	70	1
1	6344899	71	1	2013	1	3	4	0	0	2	0	0	1	1	1	1	65	1
1	6345218	66	1	2013	1	3	3	0	0	2	0	0	1	3	1	1	65	1
1	6345349	66	2	2013	0	3	1	0	0	1	0	0	1	2	1	1	68	1
1	6346197	66	1	2013	0	3	2	0	0	2	0	0	1	2	1	0	23	0
1	6346602	70	1	2013	1	2	2	0	0	2	0	0	1	1	1	1	67	1
1	6347328	65	1	2013	1	3	2	0	0	2	0	0	1	2	1	1	67	1
1	6347661	68	1	2013	1	3	2	0	0	2	0	0	1	2	1	1	63	1
1	6347881	65	1	2013	1	3	3	0	0	2	1	0	1	3	1	1	65	1
1	6347915	69	1	2013	1	3	3	0	0	2	0	0	1	2	1	1	68	1
1	6348415	68	1	2013	1	3	3	0	0	2	0	0	1	3	1	1	61	1
1	6349643	72	1	2013	1	2	1	0	0	1	0	0	1	1	1	1	67	1
1	6349889	89	1	2013	0	3	3	1	0	1	0	0	3	3	0	0	39	0
1	6350028	74	1	2013	1	3	3	0	0	2	0	0	1	2	1	1	33	1
1	6350284	67	1	2013	0	3	3	0	0	2	1	0	2	3	1	1	64	1
1	6350318	65	1	2013	0	3	3	0	0	2	0	0	2	3	1	1	64	1
1	6350680	70	1	2013	0	3	1	0	1	1	0	0	3	3	1	1	60	1
1	6350862	74	1	2013	1	3	4	1	0	1	1	0	3	3	1	0	62	0
1	6351279	66	1	2013	1	2	3	1	0	2	0	0	1	2	1	1	64	1
1	6351288	65	1	2013	1	3	3	0	0	2	0	0	1	1	0	0	60	0
1	6351295	69	1	2013	1	2	3	0	0	2	0	0	1	1	1	1	65	1
1	6351432	66	1	2013	1	3	1	0	0	1	0	0	1	2	1	1	62	1
1	6351483	75	1	2013	0	3	1	0	0	1	1	0	3	2	1	1	60	1
1	6351877	66	1	2013	1	3	2	0	0	2	0	0	1	3	1	1	65	1
1	6352002	68	1	2013	1	2	2	0	0	2	0	0	1	2	1	1	68	1
1	6352087	67	3	2013	1	3	3	0	0	2	0	0	1	3	1	1	71	1
1	6352090	73	2	2013	1	3	2	0	0	2	0	0	2	3	1	1	61	1
1	6352315	73	1	2013	1	3	2	0	0	2	0	0	1	3	1	1	67	1
1	6352370	70	2	2013	1	2	2	0	0	2	0	0	1	2	1	1	64	1
1	6352641	69	1	2013	1	2	2	0	0	2	0	0	1	2	1	1	66	1
1	6353695	73	1	2013	1	3	4	0	0	2	0	0	1	3	1	1	61	1
1	6353866	84	1	2012	1	3	3	0	0	2	0	0	1	2	1	1	75	1
1	6354193	65	1	2013	0	3	3	0	0	2	0	0	2	2	1	1	68	1
1	6354277	81	1	2013	1	2	1	0	0	1	0	0	1	1	1	1	68	1
1	6354723	67	1	2013	0	3	1	0	0	1	0	0	1	2	1	1	71	1
1	6354813	75	1	2013	1	3	3	0	0	2	0	0	2	3	1	1	69	1
1	6356016	71	2	2013	1	3	2	0	0	2	0	0	1	1	1	1	70	1
1	6356874	66	1	2013	1	3	3	0	0	2	1	0	1	3	0	0	43	0
1	6357584	65	1	2013	1	3	2	0	0	2	0	0	1	1	1	1	70	1
1	6357600	66	1	2013	1	2	2	0	0	2	0	0	2	1	1	1	62	1
1	6357751	67	2	2013	1	2	2	0	0	2	0	0	1	3	1	1	69	1
1	6357880	68	1	2013	1	3	2	0	0	2	0	0	1	2	1	1	71	1
1	6358240	69	1	2013	1	3	3	0	0	2	0	0	1	3	1	1	66	1
1	6358844	68	1	2013	0	2	2	0	0	2	0	0	1	1	1	1	68	1
1	6359184	70	1	2013	1	2	3	0	0	2	0	0	3	2	1	1	66	1
1	6359251	65	1	2013	1	3	3	0	0	2	0	0	1	2	1	0	42	0
1	6359691	65	1	2013	1	2	2	0	0	2	0	0	1	2	1	1	64	1
1	6359807	65	1	2013	1	3	2	0	0	2	0	0	1	3	1	1	63	1
1	6359899	65	1	2013	1	3	2	0	0	2	0	0	3	2	1	1	67	1
1	6359974	73	3	2013	1	2	2	1	0	2	0	0	1	3	1	1	65	1
1	6360333	68	1	2013	1	2	2	0	0	2	0	0	1	2	1	1	64	1
1	6360497	69	1	2013	1	2	2	0	0	2	0	0	1	1	1	1	63	1
1	6360527	77	1	2013	1	2	1	0	0	1	0	0	1	1	1	1	60	1
1	6360634	70	1	2013	1	3	2	0	0	2	0	0	1	2	1	1	61	1
1	6360982	65	1	2013	1	3	2	0	0	2	0	0	3	2	1	1	62	1
1	6361024	71	1	2013	1	2	2	0	0	2	0	0	1	1	1	1	63	1
1	6361059	67	1	2013	1	3	2	0	0	2	0	0	1	2	1	1	64	1
1	6361069	69	2	2013	1	3	3	1	0	2	0	0	2	1	1	1	5	1
1	6361201	66	1	2013	1	3	2	0	0	2	0	0	1	2	1	1	62	1
1	6361251	65	1	2013	1	3	2	0	0	2	0	0	1	2	1	1	61	1
1	6361421	71	1	2013	0	3	1	0	0	1	0	0	3	3	1	1	68	1
1	6361932	70	2	2013	1	2	2	0	0	2	0	0	1	2	1	1	62	1
1	6361951	65	1	2013	1	2	2	0	0	2	0	0	1	1	1	1	67	1
1	6361953	68	1	2013	1	3	2	0	0	2	0	0	1	2	1	1	62	1
1	6362062	70	1	2013	1	3	2	0	0	2	0	0	1	2	1	1	62	1
1	6362089	66	1	2013	1	3	2	0	0	2	0	0	2	1	1	1	66	1
1	6362105	72	1	2013	1	3	3	0	0	2	0	0	3	3	1	1	66	1
1	6362112	69	1	2013	1	3	2	0	0	2	0	0	1	1	1	1	63	1
1	6362178	66	1	2013	1	2	2	0	0	2	0	0	1	1	1	1	60	1
1	6362183	66	2	2013	1	3	3	0	0	2	0	0	1	3	1	1	62	1
1	6362245	68	1	2013	0	3	2	0	0	2	0	0	1	1	1	1	61	1
1	6362425	69	3	2013	1	3	2	0	0	2	0	0	1	1	1	1	67	1
1	6362732	68	1	2013	1	3	2	0	0	2	0	0	1	2	1	1	64	1
1	6362842	73	1	2013	1	2	4	0	0	2	0	0	1	1	1	1	60	1
1	6363281	89	1	2013	1	3	1	0	0	1	0	0	3	3	1	1	71	1
1	6363783	71	1	2013	0	3	3	0	0	2	0	0	1	3	1	1	70	1
1	6364220	66	1	2013	0	3	1	0	0	1	0	0	2	2	1	1	67	1
1	6364319	93	1	2013	0	3	2	0	1	1	0	0	3	3	0	0	1	0
1	6364410	72	1	2013	1	3	2	0	0	2	0	0	1	2	1	1	67	1
1	6364419	67	1	2013	1	3	2	0	0	2	0	0	1	2	1	0	44	0
1	6365441	70	1	2013	1	3	3	0	0	2	0	0	1	2	1	1	69	1
1	6366303	67	1	2013	1	3	3	0	0	2	0	0	1	3	1	1	68	1
1	6366627	68	1	2013	1	3	2	0	0	2	0	0	1	2	1	1	65	1
1	6366912	67	2	2013	1	3	2	0	0	2	0	0	1	3	1	1	66	1
1	6367103	71	1	2013	1	3	3	0	0	2	0	0	1	3	1	1	64	1
1	6367318	73	1	2013	0	3	3	0	0	2	0	0	1	2	1	1	65	1
1	6367355	65	1	2013	1	3	2	0	0	2	0	0	1	2	1	1	65	1
1	6367570	70	1	2013	0	3	3	0	1	2	0	0	2	2	1	1	65	1
1	6368105	65	1	2013	1	3	3	0	0	2	0	0	1	2	1	1	64	1
1	6368771	67	1	2013	1	3	3	0	0	2	0	0	2	2	1	1	60	1
1	6368894	69	1	2013	1	3	3	0	0	2	0	0	1	3	1	1	62	1
1	6369041	68	1	2013	1	3	2	0	0	2	0	0	1	2	1	1	62	1
1	6369063	66	1	2013	0	2	2	0	0	2	0	0	2	2	1	1	62	1
1	6369436	65	1	2013	1	3	3	1	0	2	0	0	1	2	1	1	62	1
1	6369972	67	1	2013	1	3	2	0	0	2	0	0	1	2	1	1	61	1
1	6369992	70	1	2013	1	3	2	0	0	2	0	0	1	2	1	1	61	1
1	6370000	66	1	2013	1	3	2	0	0	2	0	0	1	1	1	1	39	1
1	6370149	66	1	2013	1	3	2	0	0	2	0	0	1	2	1	1	61	1
1	6370218	79	1	2013	1	3	4	0	0	1	1	0	3	3	1	1	60	1
1	6370351	72	1	2013	1	3	2	0	0	2	0	0	3	2	1	1	60	1
1	6370376	66	1	2013	1	2	1	0	0	2	0	0	1	1	1	1	61	1
1	6370593	67	1	2013	1	3	3	0	0	2	0	0	2	3	1	1	61	1
1	6370594	67	1	2013	1	2	2	0	0	2	0	0	1	1	1	1	60	1
1	6370889	67	1	2013	1	3	3	0	0	2	0	0	1	2	1	1	69	1
1	6372302	65	1	2014	1	2	2	0	0	2	0	0	1	2	1	1	55	1
1	6372513	70	1	2014	0	2	1	0	0	1	1	0	2	2	1	1	57	1
1	6372709	96	1	2014	0	3	1	0	0	1	0	0	3	3	0	0	14	0
1	6373524	66	2	2014	0	3	2	0	0	2	0	0	1	3	1	1	57	1
1	6373616	70	1	2014	1	1	2	0	0	2	0	0	2	1	1	1	59	1
1	6373721	88	1	2014	1	3	2	0	0	1	0	0	1	3	1	1	58	1
1	6374187	65	1	2014	1	2	2	0	0	2	0	0	1	2	1	1	59	1
1	6374745	69	1	2014	1	2	2	0	0	2	0	0	1	2	1	1	59	1
1	6374772	66	1	2014	1	3	3	0	0	2	0	0	1	3	1	1	59	1
1	6374864	69	1	2014	1	2	2	0	0	2	0	0	2	2	1	1	56	1
1	6375019	65	2	2014	1	1	2	0	0	2	0	0	1	1	1	1	54	1
1	6375027	66	1	2014	0	2	2	0	0	2	0	0	1	2	1	1	55	1
1	6375102	69	1	2014	1	2	2	0	0	2	0	0	1	2	1	1	56	1
1	6375103	67	1	2014	1	2	2	0	0	2	0	0	1	2	1	1	58	1
1	6375149	66	1	2014	1	2	2	0	0	2	0	0	1	2	1	1	54	1
1	6375481	67	1	2014	1	3	2	0	0	2	0	0	1	3	1	1	56	1
1	6375543	65	1	2014	1	3	3	0	0	2	0	0	1	3	1	1	57	1
1	6375660	73	1	2014	1	3	3	0	0	2	0	0	1	3	1	1	55	1
1	6376332	65	1	2014	1	3	2	0	0	2	0	0	1	3	1	1	59	1
1	6376416	88	1	2014	0	3	2	0	0	1	0	0	3	3	1	1	54	1
1	6376517	67	1	2014	1	3	3	0	0	2	0	0	3	2	1	1	57	1
1	6376571	88	1	2014	1	3	1	0	0	1	0	0	2	3	1	0	5	0
1	6376804	66	1	2014	1	2	2	0	0	2	0	0	1	2	1	1	52	1
1	6377161	70	1	2014	1	1	1	0	0	1	0	0	1	1	1	1	50	1
1	6377638	82	1	2014	0	3	1	0	1	1	1	0	2	3	1	1	51	1
1	6378130	75	1	2012	1	3	3	1	0	1	0	0	3	3	0	0	27	0
1	6378211	65	2	2014	0	2	2	0	0	2	0	0	1	2	1	1	50	1
1	6378387	66	1	2014	1	2	2	0	0	2	0	0	1	2	1	1	49	1
1	6378675	65	1	2014	1	1	1	0	0	1	0	0	1	1	1	1	53	1
1	6378729	69	1	2014	1	3	3	0	0	2	1	0	1	3	1	1	52	1
1	6378933	73	1	2014	0	2	2	0	0	2	0	0	1	2	1	1	53	1
1	6379111	77	1	2013	1	2	1	0	0	1	0	0	3	2	1	1	65	1
1	6379123	66	1	2014	1	3	3	0	0	2	0	0	2	3	1	1	52	1
1	6379388	66	1	2014	0	3	3	0	0	2	0	0	3	2	1	1	31	1
1	6379676	72	1	2014	1	3	3	0	1	1	0	0	2	3	1	1	57	1
1	6380243	66	1	2014	1	3	2	0	1	1	0	1	1	3	1	1	25	0
1	6380249	78	1	2014	1	2	2	0	0	2	0	0	1	2	1	1	58	1
1	6380273	67	2	2014	0	2	2	0	0	2	0	0	2	2	1	1	57	1
1	6380883	67	1	2014	1	2	2	0	0	2	0	0	1	2	1	1	58	1
1	6380916	72	1	2014	1	3	2	0	0	2	0	0	1	3	1	1	55	1
1	6380990	69	1	2014	1	3	3	1	0	2	1	0	1	3	1	1	52	1
1	6381646	75	1	2014	1	3	1	0	0	1	1	0	2	3	0	0	26	0
1	6382043	67	1	2014	0	1	1	0	0	1	0	0	1	1	1	1	47	1
1	6382313	73	1	2014	1	2	2	0	0	2	0	0	1	2	1	1	53	1
1	6382526	68	2	2013	0	3	3	0	0	2	0	0	3	3	1	1	62	1
1	6382561	69	2	2014	0	3	2	0	0	2	0	0	1	3	1	1	59	1
1	6382674	65	1	2014	1	3	2	0	0	2	1	0	1	2	1	1	55	1
1	6382785	66	1	2014	1	2	3	0	0	2	0	0	1	2	1	1	59	1
1	6382904	68	1	2014	1	3	3	1	0	2	1	0	3	2	1	0	41	0
1	6383948	65	1	2014	1	2	2	0	0	2	0	0	1	2	1	1	59	1
1	6383979	67	1	2014	1	3	3	0	0	2	0	0	1	3	1	1	58	1
1	6384248	72	1	2014	1	3	2	0	0	2	0	0	1	3	1	1	49	1
1	6384390	65	1	2014	1	2	2	0	0	2	0	0	1	1	1	1	54	1
1	6384405	75	1	2014	1	2	2	0	0	2	0	0	1	2	1	1	54	1
1	6384623	67	2	2014	1	2	2	0	0	2	0	0	1	2	1	1	56	1
1	6385178	66	1	2014	0	2	3	0	0	2	0	0	1	2	1	1	53	1
1	6385370	66	2	2014	0	2	2	0	0	2	0	0	1	2	1	1	56	1
1	6385548	70	1	2014	1	2	2	0	0	2	0	0	3	2	1	1	52	1
1	6386176	71	1	2014	1	2	2	0	0	2	0	0	1	2	1	1	52	1
1	6386486	71	1	2014	1	3	2	0	0	1	0	0	1	3	1	1	52	1
1	6386511	71	1	2014	0	2	2	0	0	1	0	0	2	2	1	1	52	1
1	6386699	70	1	2014	1	3	2	0	0	2	0	0	1	3	1	1	50	1
1	6386979	66	1	2014	1	3	3	0	0	2	0	0	1	3	1	1	57	1
1	6387169	71	1	2014	1	3	3	0	0	2	0	0	2	3	1	1	55	1
1	6388108	67	1	2014	1	3	3	0	0	2	0	0	1	3	1	1	58	1
1	6388171	69	1	2014	1	3	3	1	0	2	0	0	1	3	1	1	52	1
1	6388282	75	2	2014	1	2	2	0	0	2	0	0	1	2	1	1	58	1
1	6388310	65	1	2014	0	1	2	0	0	2	0	0	1	1	1	1	52	1
1	6388640	67	1	2014	1	3	3	0	0	2	1	0	2	3	1	1	58	1
1	6388820	66	1	2014	1	2	2	0	0	2	0	0	1	2	1	1	55	1
1	6388897	65	1	2014	1	2	2	0	0	2	0	0	1	2	1	1	53	1
1	6388947	69	3	2014	0	2	2	0	0	2	0	0	3	2	1	0	16	0
1	6389231	67	1	2014	0	2	3	1	0	2	0	0	2	2	1	1	54	1
1	6390318	75	1	2014	1	3	3	0	0	2	0	0	1	3	1	1	49	1
1	6390494	70	1	2014	1	2	3	0	0	2	1	0	1	2	1	1	58	1
1	6390796	68	2	2014	0	2	2	0	0	2	0	0	1	2	1	1	59	1
1	6390830	71	1	2014	0	3	2	0	0	2	0	0	3	2	1	1	58	1
1	6391057	69	1	2014	0	2	1	0	0	2	0	0	1	2	1	1	54	1
1	6391308	66	2	2014	1	2	2	0	0	2	0	0	1	1	1	1	50	1
1	6391943	71	1	2014	1	1	1	0	0	2	0	0	1	1	1	1	51	1
1	6392157	68	1	2014	1	3	3	0	0	2	1	0	1	3	1	1	55	1
1	6392598	76	1	2014	1	2	3	0	0	2	0	0	1	2	1	1	54	1
1	6392709	69	1	2014	1	1	2	0	0	2	0	0	1	1	1	1	17	1
1	6392919	69	1	2014	1	3	3	0	0	2	0	0	1	3	1	1	52	1
1	6393132	90	1	2014	1	3	4	0	0	1	0	0	3	3	1	1	48	1
1	6393140	69	1	2014	1	3	3	0	0	2	0	0	1	1	1	1	51	1
1	6393141	67	1	2014	1	3	2	0	0	2	1	0	1	2	1	1	49	1
1	6393544	65	1	2014	1	2	2	0	0	2	0	0	1	2	1	1	50	1
1	6393602	66	1	2014	1	3	3	1	0	2	1	0	2	3	1	1	52	1
1	6393759	70	1	2014	0	2	2	0	0	2	0	0	1	1	1	1	51	1
1	6393760	66	1	2014	1	2	2	0	0	2	0	0	1	1	1	1	50	1
1	6394069	71	1	2014	1	3	3	0	0	2	0	0	1	3	1	1	57	1
1	6394161	69	1	2014	1	3	3	0	0	2	0	1	3	3	1	1	51	1
1	6394218	68	2	2014	0	2	2	1	0	2	0	0	1	2	1	1	57	1
1	6394309	70	1	2014	0	2	2	0	0	2	0	0	1	2	1	1	56	1
1	6395219	72	1	2014	1	2	1	0	0	1	0	0	1	2	1	1	51	1
1	6395484	68	1	2014	1	2	3	0	0	2	0	0	1	2	1	1	51	1
1	6396519	67	1	2014	1	2	2	0	0	2	0	0	1	2	1	1	50	1
1	6397624	84	1	2012	1	3	2	0	0	1	0	0	2	3	0	0	20	0
1	6397697	71	1	2014	1	2	3	0	0	2	0	0	1	2	1	1	17	1
1	6397768	70	1	2014	1	2	2	0	0	1	1	0	1	2	1	1	48	1
1	6397771	65	1	2014	1	2	2	0	0	2	0	0	1	2	1	1	50	1
1	6398073	66	1	2014	1	2	1	0	0	2	0	0	1	2	1	1	49	1
1	6398411	66	1	2014	1	2	3	0	0	2	0	0	1	2	1	1	49	1
1	6398445	72	1	2014	1	3	2	0	0	2	0	0	1	2	1	1	48	1
1	6398602	66	1	2013	1	3	2	0	0	2	0	0	1	2	1	1	61	1
1	6398668	71	1	2013	1	3	2	0	0	2	0	0	1	2	1	1	61	1
1	6398838	77	1	2014	1	3	1	0	1	1	0	1	3	3	0	0	9	0
1	6399999	74	1	2014	1	3	2	1	0	2	0	1	2	3	1	1	50	1
1	6401133	67	1	2014	0	3	3	1	0	2	0	0	1	2	1	1	53	1
1	6401535	67	1	2014	1	2	2	0	0	2	0	0	1	2	1	1	26	1
1	6401844	69	1	2014	1	2	2	0	0	2	0	0	1	1	1	1	49	1
1	6401857	71	2	2014	1	2	2	0	0	2	0	0	3	2	1	1	48	1
1	6401986	68	1	2014	1	3	3	0	0	2	0	0	1	3	1	1	49	1
1	6402034	67	1	2014	1	2	2	0	0	2	0	0	3	2	1	1	58	1
1	6402114	72	2	2014	1	1	2	0	0	2	0	0	1	1	1	1	54	1
1	6402162	70	3	2014	1	3	3	0	0	2	0	0	1	3	1	1	56	1
1	6403031	72	1	2014	1	2	2	0	0	2	0	0	1	2	1	1	59	1
1	6403499	66	1	2014	1	3	3	0	0	2	0	0	1	3	1	1	55	1
1	6403583	68	1	2014	1	2	2	0	0	2	0	0	1	1	1	1	52	1
1	6403614	70	1	2014	1	2	3	0	0	2	0	0	1	2	1	1	57	1
1	6403940	79	1	2014	0	3	2	0	1	1	0	0	3	3	0	0	21	0
1	6404065	77	1	2014	1	3	2	0	0	2	0	0	1	3	1	1	55	1
1	6404126	65	1	2014	1	3	3	0	0	2	0	0	1	3	1	1	49	1
1	6404265	66	1	2014	1	2	3	0	0	2	0	0	2	2	1	0	12	0
1	6404543	71	1	2014	1	3	4	0	1	1	1	0	3	3	0	0	4	0
1	6404719	84	1	2014	0	3	2	0	0	1	0	0	2	3	0	0	29	0
1	6404979	65	2	2014	1	2	2	0	0	2	0	0	1	1	1	1	53	1
1	6405017	74	1	2014	1	3	3	0	0	2	0	0	2	3	1	1	56	1
1	6405358	70	1	2014	1	2	2	0	0	2	0	0	1	2	1	1	51	1
1	6405381	71	1	2014	1	3	2	0	0	2	0	0	1	3	1	1	53	1
1	6405499	71	1	2014	0	3	2	0	0	2	0	0	1	3	1	0	30	0
1	6405648	69	1	2014	1	2	3	0	0	2	0	0	2	2	1	1	55	1
1	6405765	68	1	2014	1	3	3	0	0	2	0	0	3	3	1	1	58	1
1	6406028	69	1	2014	1	2	2	0	0	2	0	0	1	2	1	1	49	1
1	6406031	65	1	2014	1	2	2	0	0	2	0	0	1	1	1	1	48	1
1	6406230	67	1	2014	1	2	2	0	0	2	0	0	1	2	1	1	16	1
1	6406263	70	1	2014	1	3	3	0	0	2	0	0	2	3	1	1	52	1
1	6406316	73	1	2014	1	2	1	0	0	1	0	0	1	2	1	1	59	1
1	6406825	70	1	2014	0	2	4	0	0	2	0	0	1	2	1	1	56	1
1	6406901	68	1	2014	1	2	3	0	0	2	0	0	1	2	1	1	56	1
1	6406904	70	1	2014	1	2	3	0	0	1	0	0	1	2	1	1	48	1
1	6407062	65	1	2014	0	2	2	0	0	2	0	0	1	2	1	1	55	1
1	6407066	66	1	2014	1	2	2	0	0	2	0	0	1	2	1	1	56	1
1	6407126	65	1	2014	1	3	4	1	0	2	1	0	2	3	1	1	51	1
1	6407245	67	1	2014	1	1	2	0	0	2	0	0	1	1	1	1	59	1
1	6407317	66	1	2014	1	1	2	0	0	1	0	0	1	1	1	1	49	1
1	6407347	69	1	2014	0	3	3	0	0	2	0	0	1	3	1	1	48	1
1	6407574	67	1	2014	0	1	1	0	0	2	0	0	1	1	1	1	50	1
1	6407686	65	1	2014	0	2	2	0	0	2	0	0	3	2	1	0	34	0
1	6407780	66	1	2014	1	2	2	0	0	2	0	0	1	2	1	1	59	1
1	6407828	70	1	2014	0	2	2	0	0	2	0	0	1	2	1	1	54	1
1	6407832	65	1	2014	0	2	2	0	0	2	0	0	1	2	1	1	57	1
1	6407853	65	1	2014	0	2	2	0	0	2	0	0	2	2	1	1	53	1
1	6407875	71	1	2014	1	2	2	0	0	2	0	0	1	2	1	1	50	1
1	6407990	65	1	2014	1	2	2	0	0	2	0	0	1	2	1	1	50	1
1	6408004	66	1	2014	1	1	2	0	0	2	0	0	1	1	1	1	59	1
1	6408059	70	1	2014	1	2	3	0	0	2	0	0	1	2	1	1	52	1
1	6408193	70	1	2014	1	3	3	0	0	2	1	0	1	3	1	1	50	1
1	6408309	67	1	2014	1	2	2	0	0	2	0	0	1	2	1	1	51	1
1	6408353	68	2	2014	1	3	2	0	0	2	0	0	1	3	1	1	50	1
1	6408373	67	1	2014	1	2	2	0	0	2	0	0	1	2	1	1	59	1
1	6408504	72	1	2014	1	2	1	0	0	1	0	0	1	2	1	1	50	1
1	6408530	69	1	2014	1	2	3	0	0	2	0	0	1	2	1	1	49	1
1	6408532	65	1	2014	1	2	2	0	0	2	0	0	1	2	1	1	54	1
1	6408595	67	1	2014	0	3	3	0	0	2	0	0	1	3	1	1	55	1
1	6408735	67	2	2014	0	3	1	0	0	1	0	0	2	3	1	1	49	1
1	6408788	72	1	2014	1	3	2	0	0	2	0	0	1	3	1	1	50	1
1	6408863	66	1	2014	0	2	2	1	0	2	0	0	1	2	1	1	50	1
1	6408932	66	1	2014	1	2	2	0	0	2	0	0	1	2	1	1	48	1
1	6409000	73	1	2014	1	3	3	0	0	1	1	0	1	3	1	1	56	1
1	6409026	74	1	2014	1	3	1	0	0	1	1	0	1	3	1	1	59	1
1	6409109	65	1	2014	0	1	2	0	0	2	0	0	3	1	1	1	51	1
1	6409137	69	2	2014	0	1	1	0	0	1	0	0	1	1	1	1	54	1
1	6409153	73	1	2014	0	3	1	0	0	1	1	0	1	3	1	1	58	1
1	6409781	71	1	2014	1	2	2	0	0	2	0	0	1	2	1	1	49	1
1	6409946	65	1	2014	1	3	2	0	0	2	0	0	1	3	1	1	54	1
1	6410060	65	1	2014	1	1	2	0	0	2	0	0	1	1	1	1	56	1
1	6410104	66	1	2014	1	1	2	0	0	2	0	0	1	1	1	1	54	1
1	6410505	71	1	2014	0	1	1	0	0	1	0	0	1	1	1	1	52	1
1	6410567	65	3	2014	1	2	3	0	0	2	0	0	1	2	1	1	53	1
1	6410607	67	2	2014	1	2	1	0	0	1	1	0	1	2	1	1	51	1
1	6410642	69	1	2014	1	2	2	0	0	2	0	0	1	2	1	1	29	1
1	6411583	78	1	2014	1	2	1	0	0	1	0	0	2	2	1	1	54	1
1	6419805	81	1	2014	1	3	4	1	0	1	0	0	1	3	0	0	12	0
1	10001150	71	1	2010	1	3	2	0	0	2	0	0	2	2	1	1	107	1
1	10047920	65	1	2014	1	1	2	0	0	2	0	0	1	1	1	1	50	1
1	10065678	79	1	2010	0	3	2	0	0	1	0	0	1	2	0	0	18	0
1	10221097	70	1	2012	1	2	1	0	0	1	0	0	1	1	1	0	70	0
1	10240672	66	1	2011	0	3	3	1	0	2	0	0	1	3	1	1	86	1
1	10285382	71	1	2010	1	3	3	0	0	2	0	0	1	3	1	1	105	1
1	10300375	67	1	2011	1	2	2	0	0	2	0	0	1	2	1	1	92	1
1	10362196	81	1	2010	1	3	1	0	0	1	0	0	1	2	1	1	102	1
1	10400993	73	2	2013	1	3	2	0	0	2	0	0	1	2	1	1	70	1
1	10409568	68	1	2013	1	3	3	0	0	2	0	0	1	2	1	1	63	1
1	10437811	70	1	2011	1	2	2	0	0	2	0	0	2	1	1	1	92	1
1	10495186	73	1	2013	1	2	1	0	0	1	0	0	1	1	1	1	61	1
1	10531551	76	1	2014	1	3	2	0	0	1	0	0	1	3	1	1	56	1
1	10538588	67	2	2010	0	3	3	0	0	2	1	0	3	2	1	1	98	1
1	10571916	80	1	2010	0	3	3	0	0	2	0	0	1	3	1	1	107	1
1	10597397	68	3	2014	0	2	2	0	0	2	0	0	1	2	1	1	59	1
1	10614851	71	2	2013	1	3	3	0	0	2	0	0	1	2	1	1	66	1
1	10626327	73	1	2013	1	3	2	0	0	2	0	0	2	2	1	1	67	1
1	10626777	67	2	2011	1	3	3	0	0	2	0	0	1	3	1	1	84	1
1	10629423	76	3	2014	0	2	1	0	0	1	0	0	1	2	0	0	37	0
1	10671798	68	1	2012	1	2	2	0	0	2	0	0	1	1	1	1	80	1
1	10685502	78	1	2013	0	2	1	0	0	1	0	0	1	1	1	0	13	0
1	10685831	77	1	2013	1	3	1	0	1	1	0	0	1	3	0	0	14	0
1	10700299	70	2	2011	1	3	1	0	0	1	0	0	1	2	1	0	14	0
1	10727218	73	1	2010	1	3	1	0	0	1	1	0	2	2	1	1	104	1
1	10736833	65	2	2012	1	3	3	1	0	2	0	0	3	3	1	1	79	1
1	10743511	68	1	2013	1	2	2	0	0	2	0	0	1	1	1	1	63	1
1	10745477	81	1	2012	1	3	2	0	0	1	1	0	2	2	1	0	58	0
1	10764199	80	2	2014	1	3	2	0	0	2	1	0	2	3	1	1	57	1
1	10779485	66	1	2010	0	3	2	0	0	2	0	0	1	1	1	1	101	1
1	10815722	69	1	2013	1	3	2	0	0	1	0	0	1	2	1	1	67	1
1	10827509	66	1	2010	1	3	3	0	0	2	0	0	1	2	1	0	87	0
1	10847130	70	2	2010	0	3	2	0	0	2	0	0	1	2	1	0	47	0
1	10852718	74	2	2011	0	3	1	0	0	1	1	0	3	3	1	1	92	1
1	10855972	69	1	2011	1	2	2	0	0	2	0	0	1	1	1	1	85	1
1	10860645	66	1	2014	1	2	3	0	0	2	0	0	1	2	1	1	51	1
1	10880358	67	1	2012	1	2	2	0	0	2	0	0	1	1	1	1	83	1
1	10890633	67	1	2012	1	3	2	0	0	2	0	0	1	2	1	1	80	1
1	10902007	73	1	2010	1	3	1	0	0	1	0	0	1	2	1	1	98	1
1	10906432	69	2	2011	1	3	2	0	0	2	0	0	1	2	1	1	90	1
1	10933908	67	1	2014	1	2	3	0	0	2	0	0	1	2	1	1	59	1
1	10934185	68	1	2011	1	3	1	0	0	1	0	0	1	2	1	1	91	1
1	10961019	77	2	2010	0	3	2	0	0	1	0	0	2	2	1	0	42	0
1	10969580	66	2	2010	1	3	2	0	0	2	0	0	1	2	1	1	96	1
1	10982036	81	1	2011	1	3	2	0	0	1	0	0	1	2	1	0	87	0
1	10982328	74	1	2013	0	2	2	0	0	1	0	0	1	1	1	1	70	1
1	10984246	67	1	2011	1	2	2	0	0	2	0	0	2	1	1	0	10	0
1	11002945	79	1	2010	1	3	2	0	0	1	0	0	1	2	1	0	38	0
1	11005318	66	2	2012	1	3	3	0	0	2	0	0	1	2	1	1	79	1
1	11012751	83	1	2012	0	3	1	0	0	1	0	0	2	3	1	0	51	0
1	11020992	88	1	2014	0	3	1	0	0	1	0	0	1	3	1	0	29	0
1	11032750	67	1	2012	1	3	3	0	0	2	0	0	1	3	1	0	41	0
1	11032937	72	2	2012	1	3	2	0	0	2	0	0	1	3	1	1	72	1
1	11056966	75	1	2010	1	3	2	0	0	1	0	0	1	3	1	1	103	1
1	11068767	91	1	2011	1	3	1	0	0	1	0	0	3	3	0	0	17	0
1	11074381	65	1	2014	1	1	2	0	0	2	0	0	1	1	1	1	53	1
1	11076871	65	1	2011	1	3	2	0	0	2	0	0	1	2	1	1	87	1
1	11095220	72	2	2011	0	3	2	0	0	1	0	0	1	2	1	0	70	0
1	11098232	69	2	2012	0	3	2	0	0	2	0	0	2	1	1	1	78	1
1	11101827	70	1	2011	1	2	2	0	0	1	1	0	1	1	1	1	85	1
1	11113546	75	2	2013	1	3	1	0	0	1	0	0	1	2	1	1	65	1
1	11130556	69	1	2012	1	3	2	0	0	2	0	0	1	2	1	1	79	1
1	11132930	66	2	2010	0	3	2	0	0	2	0	0	1	2	1	1	103	1
1	11137286	68	1	2011	1	3	2	0	0	2	0	0	1	1	1	1	94	1
1	11148118	69	1	2013	0	2	1	0	0	1	0	0	1	1	1	0	12	0
1	11156601	65	1	2012	0	2	3	0	0	2	0	0	2	1	1	1	77	1
1	11161360	67	2	2014	1	2	2	0	0	2	0	0	1	2	1	1	56	1
1	11164933	68	2	2012	0	3	3	1	0	2	0	0	2	2	1	1	73	1
1	11166285	81	1	2010	0	3	2	0	0	2	1	1	1	2	1	1	105	1
1	11169900	65	1	2011	1	3	3	0	0	2	1	0	1	3	1	1	90	1
1	11170040	69	1	2012	1	3	2	0	0	2	0	0	1	3	1	1	77	1
1	11178484	71	2	2010	1	3	3	0	0	2	0	0	1	2	1	1	104	1
1	11182506	74	1	2011	1	2	1	0	0	1	0	0	1	1	1	1	85	1
1	11186056	67	1	2013	1	3	3	0	0	2	0	0	2	1	1	1	60	1
1	11190169	81	1	2011	0	3	3	0	0	1	0	0	2	2	1	0	74	0
1	11199192	70	2	2012	1	2	2	0	0	2	0	0	1	2	1	0	19	0
1	11199930	72	1	2010	1	3	3	0	0	2	0	0	2	3	1	0	2	0
1	11203996	65	1	2010	1	3	1	0	0	1	0	0	1	3	1	0	22	0
1	11206218	71	2	2014	1	2	3	0	0	2	0	0	2	2	1	0	29	0
1	11209163	65	2	2011	1	3	3	0	0	2	0	0	2	2	1	1	89	1
1	11214640	73	1	2013	1	3	2	0	0	2	0	0	1	2	1	1	64	1
1	11219389	77	2	2010	0	3	1	0	0	1	0	0	1	1	1	0	23	0
1	11230420	66	2	2013	0	3	3	0	0	2	0	0	2	3	1	1	66	1
1	11238021	77	1	2014	0	2	1	0	0	1	0	0	1	2	1	1	59	1
1	11245193	94	1	2014	0	3	4	0	0	1	0	0	3	3	1	0	1	0
1	11250046	67	3	2010	1	3	2	0	0	2	0	0	1	1	1	1	99	1
1	11253479	77	1	2011	1	3	2	0	0	1	0	0	1	2	1	1	95	1
1	11254353	81	1	2010	1	3	1	0	0	1	0	0	1	2	1	1	101	1
1	11260613	70	2	2011	1	3	2	0	0	2	0	0	1	2	1	0	60	0
1	11264181	65	1	2010	0	2	2	0	0	1	0	0	2	1	1	1	107	1
1	11265121	82	1	2010	1	3	1	0	0	1	1	0	1	2	1	0	75	0
1	11265921	67	1	2010	1	3	2	0	0	2	0	0	1	2	1	1	97	1
1	11266437	66	2	2010	1	3	2	0	0	1	0	0	1	2	1	1	105	1
1	11268106	67	2	2010	0	3	1	0	0	1	1	0	3	3	1	0	45	0
1	11268850	68	2	2010	0	3	4	0	0	2	0	0	3	3	1	1	106	1
1	11270276	68	2	2010	1	3	2	0	0	2	0	0	1	3	1	1	102	1
1	11270389	75	1	2010	1	2	1	0	0	1	0	0	1	1	1	1	107	1
1	11270491	68	1	2010	1	3	4	0	0	2	0	0	1	3	1	1	107	1
1	11270580	74	1	2010	1	3	2	0	0	1	0	0	1	2	1	0	76	0
1	11270591	67	1	2010	0	3	2	0	0	1	0	0	1	2	1	1	107	1
1	11270958	68	1	2010	0	3	2	0	0	1	0	0	1	2	1	0	7	0
1	11271171	70	2	2010	0	2	2	0	0	1	0	0	2	1	1	1	104	1
1	11271232	65	2	2014	0	2	2	0	0	2	0	0	2	2	1	1	54	1
1	11271705	67	2	2010	0	3	2	0	0	2	0	0	1	2	1	1	103	1
1	11272083	65	1	2010	1	3	2	0	0	2	0	0	1	2	1	1	107	1
1	11272394	69	1	2010	1	3	3	0	0	2	0	0	1	2	1	1	105	1
1	11272415	69	1	2010	1	3	2	0	0	2	0	0	1	2	1	1	107	1
1	11272419	65	2	2010	0	3	2	0	0	2	0	0	1	2	1	1	105	1
1	11272458	75	2	2011	1	2	1	0	0	1	0	0	1	1	1	0	1	0
1	11272939	66	1	2010	0	3	3	0	0	2	0	0	1	3	1	1	107	1
1	11273655	67	1	2014	1	2	3	0	0	2	1	0	1	2	1	1	49	1
1	11273923	69	1	2010	1	3	3	0	0	2	0	0	1	2	1	1	107	1
1	11274489	66	2	2010	0	2	1	0	0	1	1	0	1	1	1	1	104	1
1	11274505	65	1	2010	0	3	2	0	0	2	0	0	2	2	1	1	103	1
1	11275265	67	2	2010	1	3	3	1	0	2	0	0	1	3	1	1	93	1
1	11275735	67	2	2010	0	2	3	0	0	2	0	0	1	1	1	1	100	1
1	11275763	65	1	2010	1	3	2	0	0	2	0	0	1	2	1	1	101	1
1	11276632	65	1	2011	1	3	2	0	0	2	0	0	1	1	1	1	84	1
1	11277621	92	1	2010	0	3	3	0	0	1	1	0	2	3	1	0	73	0
1	11277964	66	1	2010	1	3	2	0	0	2	0	0	1	2	1	1	104	1
1	11278049	67	1	2010	1	2	1	0	0	1	0	0	1	1	1	1	107	1
1	11278102	67	1	2010	0	3	2	0	0	2	0	0	1	2	1	1	63	1
1	11278108	66	1	2010	1	3	2	0	0	2	0	0	1	3	1	1	104	1
1	11279128	82	1	2010	1	3	2	0	0	1	1	0	1	2	1	0	75	0
1	11279329	67	2	2010	1	2	2	0	0	2	0	0	1	1	1	0	46	0
1	11280598	66	2	2010	0	3	3	1	0	2	1	0	1	3	1	1	104	1
1	11281252	74	2	2010	1	3	3	0	0	2	0	0	2	2	1	1	105	1
1	11281273	65	2	2010	0	3	2	0	0	2	0	0	1	1	1	1	107	1
1	11282242	71	1	2010	1	3	1	0	0	1	0	0	1	2	1	1	101	1
1	11282335	80	1	2010	1	3	1	0	0	1	0	0	1	3	1	1	100	1
1	11282388	65	1	2010	1	3	2	0	0	2	0	0	1	1	1	1	104	1
1	11282645	72	2	2010	1	2	1	0	0	1	0	0	1	1	1	1	107	1
1	11282879	66	2	2010	0	3	3	1	0	2	0	0	1	3	1	1	100	1
1	11282973	75	2	2010	1	3	1	0	0	1	0	0	3	3	0	0	72	0
1	11283276	67	1	2010	1	2	2	0	0	2	0	0	1	1	1	1	104	1
[truncated: 42,976 more rows]
